# Supplementary material for: Contribution of factor H-Binding protein sequence to the cross-reactivity of meningococcal native outer membrane vesicle vaccines with over-expressed fHbp variant group 1
Source: PLoS One. 2017 Jul 25;12(7):e0181508. doi: 10.1371/journal.pone.0181508 (PMC5526518; doi:10.1371/journal.pone.0181508)
Supplement: S1 Table — (XLSX) [file pone.0181508.s004.xlsx]

## Sheet: fH-contact sequence
S1 Table. fH-contact residues in fHbp variant 1 peptides
	fH-contact sequence
ID 1	Q	R	K	N	E	R	V	L	E	I	Q	D	S	E	H	S	K	Q	F	R	I	G	I	H	D	K	P	D	V	I	S	G	S	E	K	G	S	S	L	G	F	V	A	S	A	V	K	H
ID 2	Q	R	K	N	E	R	V	L	E	V	Q	D	S	E	H	S	K	Q	F	R	I	G	I	H	Y	K	P	D	V	I	S	G	S	E	K	G	S	S	L	G	F	V	A	S	A	V	K	H
ID 3	Q	R	K	N	E	R	V	L	E	V	Q	D	S	E	D	S	K	Q	F	R	I	G	I	H	Y	K	P	D	V	I	S	G	S	E	K	G	S	S	L	G	F	V	A	S	A	V	K	H
ID 4	Q	R	K	N	E	R	V	L	E	V	Q	D	S	E	H	S	K	Q	F	R	I	G	I	H	D	K	P	D	V	I	S	G	S	E	K	G	S	S	L	G	F	V	A	S	A	V	E	H
ID 5	Q	R	K	N	E	R	V	L	E	V	Q	D	S	E	H	S	K	Q	F	R	I	G	I	H	D	K	P	D	V	I	S	G	S	E	K	G	S	S	L	G	F	V	A	S	A	V	E	H
ID 6	Q	R	K	N	E	R	V	L	E	V	Q	D	S	E	H	S	K	Q	F	R	I	G	I	H	Y	K	P	D	V	I	S	G	S	E	K	G	S	S	L	G	F	V	A	S	A	V	K	H
ID 7	Q	R	K	N	E	R	V	L	E	E	Q	D	L	E	H	S	K	R	F	R	I	G	I	H	D	K	P	D	V	I	S	G	S	E	K	G	S	S	L	G	F	V	A	S	A	V	K	H
ID 8	Q	R	K	N	E	R	V	L	E	V	Q	D	S	E	D	S	K	Q	F	R	I	G	I	H	Y	K	P	D	V	I	S	G	S	E	K	G	S	S	L	G	F	V	A	S	A	V	E	H
ID 9	Q	R	K	N	E	R	V	L	E	V	Q	D	S	E	D	S	K	Q	F	R	I	G	I	H	Y	K	P	D	V	I	S	G	S	E	K	G	S	S	L	G	F	V	A	S	A	V	E	H
ID 10	Q	R	K	N	E	R	V	L	E	V	Q	D	S	E	D	S	K	Q	F	R	I	G	I	H	Y	K	P	D	V	I	S	G	S	E	K	G	S	S	L	G	F	V	A	S	A	V	E	H
ID 11	Q	R	K	N	E	R	V	L	E	V	Q	D	S	E	D	S	K	Q	F	R	I	G	I	H	Y	K	P	D	V	I	S	G	S	E	K	G	S	S	L	G	F	V	A	S	A	V	E	H
ID 12	Q	R	K	N	E	R	V	L	E	V	Q	D	S	E	D	S	K	Q	F	R	I	G	I	H	Y	K	P	D	V	I	S	G	S	E	K	G	S	S	L	G	F	V	A	S	A	V	E	H
ID 13	Q	R	K	N	E	R	V	L	E	V	Q	D	S	E	D	S	K	Q	F	R	I	G	I	H	Y	K	P	D	V	I	S	G	S	E	K	G	S	S	L	G	F	V	A	S	A	V	E	H
ID 14	Q	R	K	N	E	R	V	L	E	E	Q	D	P	E	H	S	K	R	F	K	I	G	I	H	Y	K	P	D	V	I	S	G	S	E	K	G	S	S	L	G	F	V	A	S	A	V	E	H
ID 15	D	S	Q	N	G	R	V	L	E	V	Q	D	S	E	H	S	K	Q	F	R	I	G	I	H	D	K	P	D	V	I	S	G	S	E	K	G	S	S	L	G	F	V	A	S	A	V	E	H
ID 35	Q	R	K	N	E	R	V	L	E	E	Q	D	L	E	H	S	K	R	F	K	I	G	I	H	Y	K	P	D	V	I	S	G	S	E	K	G	S	S	L	G	F	V	A	S	A	V	K	H
ID 36	Q	R	K	N	E	R	V	L	E	V	Q	D	S	E	H	S	K	Q	F	R	I	G	I	H	D	K	P	D	V	I	S	G	S	E	K	G	S	S	L	G	F	V	A	S	A	V	E	H
ID 37	Q	R	K	N	E	R	V	L	E	V	Q	D	S	E	D	S	K	Q	F	R	I	G	I	H	D	K	P	D	V	I	S	G	S	E	K	G	S	S	L	G	F	V	A	S	A	V	K	H
ID 38	Q	R	K	N	E	R	V	L	E	E	Q	D	L	E	H	S	K	R	F	K	I	G	I	H	Y	K	P	D	V	I	S	G	S	E	K	G	S	S	L	G	F	V	A	S	A	V	K	H
ID 39	Q	R	K	N	E	R	V	L	E	E	Q	D	L	E	H	S	K	R	F	K	I	G	I	H	Y	K	P	D	V	I	S	G	S	E	K	G	S	S	L	G	F	V	A	S	A	V	K	H
ID 40	Q	R	K	N	E	R	V	L	E	I	Q	D	S	E	H	S	K	Q	F	R	I	G	I	H	D	K	P	D	V	I	S	G	S	E	K	S	S	S	L	G	F	V	A	S	A	V	K	H
ID 52	Q	R	K	N	E	R	V	L	E	V	Q	D	S	E	H	S	K	Q	F	R	I	G	I	H	D	K	P	D	V	I	S	G	S	E	K	G	S	S	L	G	F	V	A	S	A	V	E	H
ID 53	Q	R	K	N	E	R	V	L	E	V	Q	D	S	E	H	S	K	Q	F	R	I	G	I	H	D	K	P	D	V	T	S	G	S	E	K	G	S	S	L	G	F	V	A	S	A	V	E	H
ID 54	Q	R	K	N	E	R	V	L	E	V	Q	D	S	E	H	S	K	Q	F	R	I	G	I	H	D	K	P	D	V	I	S	G	S	E	K	G	S	S	L	G	F	V	A	S	A	V	K	H
ID 55	D	S	Q	N	G	R	V	L	E	E	Q	D	P	E	H	S	K	R	F	R	I	G	I	H	Y	K	P	D	V	I	S	G	S	E	K	G	S	S	L	G	F	V	A	S	A	V	E	H
ID 56	Q	R	K	N	E	R	V	L	E	V	Q	D	S	E	D	S	K	Q	F	R	I	G	I	H	Y	K	P	D	V	I	S	G	S	E	K	G	S	S	L	G	F	V	A	S	A	V	E	H
ID 57	Q	R	K	N	E	R	V	L	E	V	Q	D	S	E	H	S	K	Q	F	R	I	G	I	H	Y	K	P	D	V	I	S	G	S	E	K	G	S	S	L	G	F	V	A	S	A	V	K	H
ID 58	Q	R	K	N	E	R	V	L	E	V	Q	D	S	E	H	S	K	Q	F	R	I	G	I	H	D	K	P	D	V	I	S	G	S	E	K	G	S	S	L	G	F	V	A	S	A	V	K	H
ID 60	Q	R	K	N	E	R	V	L	E	V	Q	D	S	E	D	S	K	Q	F	R	I	G	I	H	Y	K	P	D	V	I	S	G	S	E	K	G	S	S	L	G	F	V	A	S	A	V	E	H
ID 61	Q	R	K	N	E	R	V	L	E	V	Q	D	S	E	H	S	K	Q	F	R	I	G	I	H	Y	K	P	D	V	I	S	G	S	E	K	G	S	S	L	G	F	V	A	S	A	V	K	H
ID 62	Q	R	K	N	E	R	V	L	E	V	Q	D	S	E	H	S	K	Q	F	R	I	G	I	H	Y	K	P	D	V	I	S	G	S	E	K	G	S	S	L	G	F	V	A	S	A	V	K	H
ID 63	Q	R	K	N	E	R	V	L	E	V	Q	D	S	E	D	S	K	Q	F	R	I	G	I	H	D	K	P	D	V	I	S	G	S	E	K	G	S	S	L	G	F	V	A	S	A	V	E	H
ID 65	D	S	Q	N	G	R	V	L	E	V	Q	D	S	E	H	S	K	Q	F	R	I	G	I	H	D	K	P	D	V	I	S	G	S	E	K	G	S	S	L	G	F	V	A	S	A	V	K	H
ID 66	Q	R	K	K	E	R	V	L	E	E	Q	D	S	E	H	S	K	R	F	R	I	G	I	H	D	K	P	D	V	I	S	G	S	E	K	G	S	S	L	G	F	V	A	S	A	V	K	H
ID 69	Q	R	K	N	E	H	V	L	E	E	Q	D	P	E	H	S	K	R	F	K	I	G	I	H	Y	K	P	D	V	I	S	G	S	E	K	G	S	S	L	G	F	V	A	S	A	V	E	H
ID 71	Q	R	K	N	E	R	V	L	E	I	Q	D	S	E	D	S	K	R	F	R	I	G	I	H	D	K	P	D	V	I	S	G	S	E	K	G	S	S	L	G	F	V	A	S	A	V	E	H
ID 73	Q	R	K	N	E	R	V	L	E	V	Q	D	S	E	H	S	K	R	F	R	I	G	I	H	D	K	P	D	V	I	S	G	S	E	K	G	S	S	L	G	F	V	A	S	A	V	E	H
ID 74	Q	R	K	N	E	R	V	L	E	E	Q	D	P	E	H	S	K	R	F	K	I	G	I	H	Y	K	P	D	V	I	S	G	S	E	K	G	S	S	L	G	F	V	A	S	A	V	K	H
ID 78	Q	R	K	N	E	R	V	L	E	V	Q	D	S	E	H	S	K	Q	F	R	I	G	I	H	Y	K	P	D	V	I	S	G	S	E	K	G	S	S	L	G	F	V	A	S	A	V	K	H
ID 80	Q	R	K	N	E	R	V	L	E	I	Q	D	S	E	H	S	K	R	F	R	I	G	I	H	D	K	P	D	V	I	S	G	S	E	K	G	S	S	L	G	F	V	A	S	A	V	K	H
ID 86	D	S	Q	N	G	R	V	L	E	V	Q	D	S	E	H	S	K	Q	F	R	I	G	I	H	Y	K	P	D	V	I	S	G	S	E	K	G	S	S	L	G	F	V	A	S	A	V	E	H
ID 87	D	S	Q	N	G	R	V	L	E	V	Q	D	S	E	H	S	K	Q	F	R	I	G	I	H	D	K	P	D	V	I	S	G	S	E	K	G	S	S	L	G	F	V	A	S	A	V	E	H
ID 88	Q	R	K	N	E	R	V	L	E	I	Q	D	S	E	H	S	K	R	F	R	I	G	I	H	D	K	P	D	V	I	S	G	S	E	K	G	S	S	L	G	F	V	A	S	A	V	K	H
ID 89	Q	R	K	N	E	R	V	L	E	I	Q	D	S	E	H	S	K	Q	F	R	I	G	I	H	Y	K	P	D	V	I	S	G	S	E	K	G	S	S	L	G	F	V	A	S	A	V	K	H
ID 90	Q	R	K	N	E	R	V	L	E	V	Q	D	S	E	D	S	K	Q	F	R	I	G	I	H	Y	K	P	D	V	I	S	G	S	E	K	G	S	S	L	G	F	V	A	S	A	V	E	H
ID 91	Q	R	K	N	E	R	V	L	E	I	Q	D	S	E	H	S	K	Q	F	R	I	G	I	H	Y	K	P	D	V	I	S	G	S	E	K	G	S	S	L	G	F	V	A	S	A	V	K	H
ID 92	Q	R	K	N	E	R	V	L	E	V	Q	D	S	E	H	S	K	Q	F	R	I	G	I	H	D	K	P	D	V	I	S	G	S	E	K	G	S	S	L	G	F	V	A	Q	R	V	E	H
ID 100	Q	R	K	N	E	R	V	L	E	V	Q	D	S	E	H	S	K	Q	F	R	I	G	I	H	D	K	P	D	V	I	S	G	S	E	K	G	S	S	L	G	F	V	A	S	A	V	K	H
ID 107	Q	R	K	N	E	R	V	L	E	V	Q	D	S	E	D	S	K	Q	F	R	I	G	I	H	Y	K	P	D	V	I	S	G	S	E	K	G	S	S	L	G	F	V	A	S	A	V	E	H
ID 108	Q	R	K	N	E	R	V	L	E	I	Q	D	S	E	H	S	K	R	F	R	I	G	I	H	D	K	P	D	V	I	S	G	S	E	K	G	S	S	L	G	F	V	A	S	A	V	E	H
ID 110	Q	R	K	N	E	R	V	L	E	I	Q	D	S	E	H	S	K	R	F	R	I	G	I	H	D	K	P	D	V	I	S	G	S	E	K	G	S	S	L	G	F	V	A	S	A	V	K	H
ID 112	Q	R	K	N	E	R	V	L	E	V	Q	D	S	E	D	S	K	Q	F	R	I	G	I	H	Y	K	P	D	V	I	S	G	S	E	K	G	S	S	L	G	F	V	A	S	A	V	E	H
ID 116	Q	R	K	N	E	H	V	L	E	E	Q	D	P	E	H	S	K	R	F	K	I	G	I	H	Y	K	P	D	V	I	S	G	S	E	K	G	S	S	L	G	F	V	A	S	A	V	E	H
ID 117	Q	R	K	N	E	R	V	L	E	V	Q	D	S	E	H	S	K	Q	F	R	I	G	I	H	D	K	P	D	V	I	S	G	S	E	K	G	S	S	L	G	F	V	A	S	A	V	K	H
ID 120	Q	R	K	K	E	R	V	L	E	E	Q	D	S	E	H	S	K	R	F	R	I	G	I	H	N	E	Q	D	V	I	S	G	S	E	K	G	S	S	L	G	F	V	A	S	A	V	K	H
ID 121	Q	R	K	N	E	R	V	L	E	E	Q	D	P	E	H	S	K	R	F	K	I	G	I	H	Y	K	P	D	V	I	S	G	S	E	K	G	S	S	L	G	F	V	A	S	A	V	E	H
ID 122	Q	R	K	N	E	R	V	L	E	E	Q	D	P	E	H	S	K	R	F	K	I	G	I	H	Y	K	P	D	V	I	S	G	S	E	K	G	S	S	L	G	F	V	A	S	A	V	E	H
ID 123	Q	R	K	N	E	R	V	L	E	E	Q	D	P	E	H	S	K	R	F	K	I	G	I	H	Y	K	P	D	V	I	S	G	F	E	K	G	S	S	L	G	F	V	A	S	A	V	E	H
ID 124	Q	R	K	N	E	R	V	L	E	E	Q	D	P	E	H	S	K	R	F	K	I	G	I	H	Y	K	P	D	V	I	S	G	S	E	K	G	S	S	L	G	F	V	A	S	A	V	E	H
ID 125	Q	R	K	N	E	R	V	L	E	V	Q	D	S	E	D	S	K	Q	F	R	I	G	I	H	Y	K	P	D	V	I	S	G	S	E	K	G	S	S	L	G	F	V	A	S	A	V	E	H
ID 126	Q	R	K	N	E	R	V	L	E	V	Q	D	S	E	D	S	K	Q	F	R	I	G	I	H	Y	K	P	D	V	I	S	G	S	E	K	G	S	S	L	G	F	V	A	S	A	V	E	H
ID 127	Q	R	K	N	E	R	V	L	E	V	Q	D	S	E	D	S	K	Q	F	R	I	G	I	H	Y	K	P	D	V	I	S	G	S	E	K	G	S	S	L	G	F	V	A	S	A	V	E	H
ID 128	Q	R	K	N	E	R	V	L	E	V	Q	D	S	E	D	S	K	Q	F	R	I	G	I	H	Y	K	P	D	V	I	S	G	S	E	K	G	S	S	L	G	F	V	A	S	A	V	E	H
ID 129	Q	R	K	N	E	R	V	L	E	V	Q	D	S	E	H	S	K	Q	F	R	I	G	I	H	Y	K	P	D	V	I	S	G	S	E	K	G	S	S	L	G	F	V	A	S	A	V	K	H
ID 130	Q	R	K	N	E	R	V	L	E	V	Q	D	S	E	H	F	K	Q	F	R	I	G	I	H	Y	K	P	D	V	I	S	G	S	E	K	G	S	S	L	G	F	V	A	S	A	V	K	H
ID 131	Q	R	K	N	E	R	V	L	E	V	Q	D	S	E	H	S	K	Q	F	R	I	G	I	H	Y	K	P	D	V	I	S	G	S	E	K	G	S	S	L	G	F	V	A	S	A	V	E	H
ID 132	Q	R	K	N	E	R	V	L	E	V	Q	D	S	E	H	S	K	Q	F	R	I	G	I	H	Y	K	P	D	V	I	S	G	S	E	K	G	S	S	L	G	F	V	A	S	A	V	E	H
ID 135	Q	R	K	N	E	R	V	L	E	V	Q	D	S	E	H	S	K	Q	F	R	I	G	I	H	D	K	P	D	V	I	S	G	S	E	K	G	S	S	L	G	F	V	A	S	A	V	E	H
ID 136	Q	R	K	N	E	R	V	L	E	I	Q	D	S	E	H	S	K	Q	F	R	I	G	I	H	D	K	P	D	V	I	S	G	S	E	K	G	S	S	L	G	F	V	A	S	A	V	K	H
ID 139	Q	R	K	N	E	R	V	L	E	V	Q	D	S	E	H	S	K	Q	F	R	I	G	I	H	Y	K	P	D	V	I	S	G	S	E	K	G	S	S	L	G	F	V	A	S	A	V	K	H
ID 142	Q	R	K	N	E	R	V	L	E	V	Q	D	S	E	D	S	K	Q	F	R	I	G	I	H	Y	K	P	D	V	I	S	G	S	E	K	G	S	S	L	G	F	V	A	S	A	V	E	H
ID 144	Q	R	K	N	E	R	V	L	E	I	Q	D	S	E	H	S	K	Q	F	R	I	G	I	H	D	K	P	D	V	I	S	G	S	E	K	G	S	S	L	G	F	V	A	S	A	V	K	H
ID 145	Q	R	K	N	E	R	V	L	E	V	Q	D	S	E	D	S	K	Q	F	R	I	G	I	H	Y	K	P	D	V	I	S	G	S	E	K	G	S	S	L	G	F	V	A	S	A	V	E	H
ID 146	Q	R	K	N	E	R	V	L	E	V	Q	D	S	E	D	S	K	Q	F	R	I	G	I	H	Y	K	P	D	V	I	S	G	S	E	K	G	S	S	L	G	F	V	A	S	A	V	K	H
ID 148	Q	R	K	N	E	R	V	L	E	V	Q	D	S	E	H	S	K	Q	F	R	I	G	I	H	Y	K	P	D	V	I	S	G	S	E	K	G	S	S	L	G	F	V	A	S	A	V	E	H
ID 149	Q	R	K	N	E	R	V	L	E	V	Q	D	S	E	H	S	K	Q	F	R	I	G	I	H	D	K	P	D	V	I	S	G	S	E	K	G	S	S	L	G	F	V	A	S	A	V	E	H
ID 150	Q	R	K	N	E	R	V	L	E	V	Q	D	S	E	D	S	K	Q	F	R	I	G	I	H	Y	K	P	D	V	I	S	G	S	E	K	G	S	S	L	G	F	V	A	S	A	V	E	H
ID 154	Q	R	K	N	E	R	V	L	E	V	Q	D	S	E	H	S	K	Q	F	R	I	G	I	H	Y	K	P	D	V	I	S	G	S	E	K	G	S	S	L	G	F	V	A	S	A	V	E	H
ID 155	Q	R	K	N	E	R	V	L	E	V	Q	D	S	E	H	S	K	Q	F	R	I	G	I	H	D	K	P	D	V	I	S	G	S	E	K	G	S	S	L	G	F	V	A	S	A	V	E	H
ID 156	Q	R	K	N	E	R	V	L	E	V	Q	D	S	E	H	S	K	Q	F	R	I	G	I	H	Y	K	P	D	V	I	S	G	S	E	K	G	S	S	L	G	F	V	A	S	A	V	K	H
ID 157	Q	R	K	N	E	R	V	L	E	V	Q	D	S	E	H	S	K	Q	F	R	I	G	I	H	Y	K	P	D	V	I	S	G	S	E	K	G	S	S	L	G	F	V	A	S	A	V	K	H
ID 158	Q	R	K	N	E	R	V	L	E	V	Q	D	S	E	D	S	K	Q	F	R	I	G	I	H	Y	K	P	D	V	I	S	G	S	E	K	G	S	S	L	G	F	V	A	S	A	V	E	H
ID 159	Q	R	K	N	E	R	V	L	E	V	Q	D	S	E	H	S	K	Q	F	R	I	G	I	H	D	K	P	D	V	I	S	G	S	E	K	G	S	S	L	G	F	V	A	S	A	V	K	H
ID 163	Q	R	K	N	E	R	V	L	E	V	Q	D	S	E	D	S	K	Q	F	R	I	G	I	H	Y	K	P	D	V	I	S	G	S	E	K	G	S	S	L	G	F	V	A	S	A	V	E	H
ID 164	Q	R	K	N	E	R	V	L	E	V	Q	D	S	E	D	S	K	Q	F	R	I	G	I	H	D	K	P	D	V	I	S	G	S	E	K	G	S	S	L	G	F	V	A	S	A	V	K	H
ID 208	Q	R	K	N	E	R	V	L	E	V	Q	D	S	E	D	S	K	Q	F	R	I	G	I	H	Y	K	P	D	V	I	S	G	S	E	K	G	S	S	L	G	F	V	A	S	A	V	E	H
ID 209	D	S	Q	N	G	R	V	L	E	V	Q	D	S	E	H	S	K	Q	F	R	I	G	I	H	D	K	P	D	V	I	S	G	S	E	K	G	S	S	L	G	F	V	A	S	A	V	K	H
ID 210	D	S	Q	N	G	R	V	L	E	V	Q	D	S	E	H	S	K	Q	F	R	I	G	I	H	D	K	P	D	V	I	S	G	S	E	K	G	S	S	L	G	F	V	A	S	A	V	E	H
ID 211	D	S	Q	N	G	R	V	L	E	V	Q	D	S	E	H	S	K	Q	F	R	I	G	I	H	D	K	P	D	V	I	S	G	S	E	K	G	S	S	L	G	F	V	A	S	A	V	E	H
ID 212	D	S	Q	N	G	R	V	L	E	V	Q	D	S	E	D	S	K	Q	F	R	I	G	I	H	Y	K	P	D	V	I	S	G	S	E	K	G	S	S	L	G	F	V	A	S	A	V	E	H
ID 213	D	S	Q	N	G	R	V	L	E	V	Q	D	S	E	D	S	K	Q	F	R	I	G	I	H	Y	K	P	D	V	I	S	G	S	E	K	G	S	S	L	G	F	I	A	S	A	V	E	H
ID 214	D	S	Q	N	G	R	V	L	E	V	Q	D	S	E	D	S	K	Q	F	R	I	G	I	H	Y	K	P	D	V	I	S	G	S	E	K	G	S	S	L	G	F	V	A	S	A	V	E	H
ID 215	Q	R	K	K	E	R	V	L	E	E	Q	D	S	E	H	S	K	R	F	R	I	G	I	H	N	E	Q	D	V	I	S	G	S	E	K	G	S	S	L	G	F	V	A	S	A	V	K	H
ID 216	Q	R	K	N	E	R	V	L	E	V	Q	D	S	E	H	S	K	R	F	R	I	G	I	H	D	K	P	D	V	I	S	G	S	E	K	G	S	S	L	G	F	V	A	S	A	V	K	H
ID 217	D	P	Q	N	G	R	V	L	E	E	Q	D	P	E	H	S	K	R	F	K	I	G	I	H	Y	K	P	D	V	I	S	G	S	E	K	G	S	S	L	G	F	V	A	S	A	V	K	H
ID 218	Q	R	K	N	E	H	V	L	E	V	Q	D	S	E	H	S	K	R	F	K	I	G	I	H	Y	K	P	D	V	I	S	G	S	E	K	G	S	S	L	G	F	V	A	S	A	V	E	H
ID 219	Q	R	K	N	E	R	V	L	E	E	Q	D	P	E	H	S	K	R	F	K	I	G	I	H	Y	K	P	D	V	I	S	G	S	E	K	G	S	S	L	G	F	V	A	S	A	V	E	H
ID 220	Q	R	K	N	E	R	V	L	E	E	Q	D	P	E	H	S	K	R	F	K	I	G	I	H	Y	K	P	D	V	I	S	G	S	E	K	G	S	S	L	G	F	V	A	S	A	V	E	H
ID 221	Q	R	K	N	E	R	V	L	E	E	Q	D	P	E	H	S	K	R	F	K	I	G	I	H	Y	K	P	D	V	I	S	G	S	E	K	G	S	S	L	G	F	V	A	S	A	V	E	H
ID 222	Q	R	K	N	E	R	V	L	E	E	Q	D	P	E	H	S	K	R	F	K	I	G	I	H	Y	K	P	D	V	I	S	G	S	E	K	G	S	S	L	G	F	V	A	S	A	V	E	H
ID 223	Q	R	K	N	E	R	V	L	E	E	Q	D	P	E	H	S	K	R	F	K	I	G	I	H	Y	K	P	D	V	I	S	G	S	E	K	G	S	S	L	G	F	V	A	S	A	V	K	H
ID 224	Q	R	K	N	E	R	V	L	E	E	Q	D	P	E	H	S	K	R	F	K	I	G	I	H	Y	K	P	D	V	I	S	G	S	E	K	G	S	S	L	G	F	V	A	S	A	V	K	H
ID 225	Q	R	K	N	E	R	V	L	E	E	Q	D	P	E	H	S	K	R	F	K	I	G	I	H	Y	K	P	D	V	I	S	G	S	E	K	G	S	S	L	G	F	V	A	S	A	V	K	H
ID 226	Q	R	K	N	E	H	V	L	E	E	Q	D	P	E	H	S	K	R	F	K	I	G	I	H	Y	K	P	D	V	I	S	G	S	E	K	G	S	S	L	G	F	V	A	S	A	V	E	H
ID 227	Q	R	K	N	E	H	V	L	E	E	Q	D	P	E	H	S	K	R	F	K	I	G	I	H	Y	K	P	D	V	I	S	G	S	E	K	G	S	S	L	G	F	V	A	S	A	V	E	H
ID 228	Q	R	K	N	E	R	V	L	E	V	Q	D	S	E	H	S	K	Q	F	R	I	G	I	H	D	K	P	D	V	I	S	G	S	E	K	G	S	S	L	G	F	V	A	S	A	V	E	H
ID 229	Q	R	K	N	E	R	V	L	E	V	Q	D	S	E	H	S	K	Q	F	R	I	G	I	H	D	K	P	D	V	I	S	G	S	E	K	G	S	S	L	G	F	V	A	S	A	V	E	H
ID 230	Q	R	K	N	E	R	V	L	E	V	Q	D	S	E	D	S	K	Q	F	R	I	G	I	H	D	K	P	D	V	I	S	G	S	E	K	G	S	S	L	G	F	V	A	S	A	V	E	H
ID 231	Q	R	K	N	E	R	V	L	E	V	Q	D	S	E	H	S	K	Q	F	R	I	G	I	H	D	K	P	D	V	I	S	G	S	E	K	G	S	S	L	G	F	V	A	S	A	V	E	H
ID 232	Q	R	K	N	E	R	V	L	E	V	Q	D	S	E	H	S	K	Q	F	R	I	G	I	H	D	K	P	D	V	I	S	G	S	E	K	G	S	S	L	G	F	V	A	S	A	V	E	H
ID 233	Q	R	K	N	E	R	V	L	E	V	Q	D	S	E	H	S	K	Q	F	R	I	G	I	H	D	K	P	D	V	I	S	G	S	E	K	G	S	S	L	G	F	V	A	S	A	V	E	H
ID 234	Q	R	K	N	E	R	V	L	E	V	Q	D	S	E	D	S	K	Q	F	R	I	G	I	H	D	K	P	D	V	I	S	G	S	E	K	G	S	S	L	G	F	V	A	S	A	V	K	H
ID 235	Q	R	K	K	E	R	V	L	E	V	Q	D	S	E	H	S	K	R	F	R	I	G	I	H	Y	K	P	D	V	I	S	G	S	E	K	G	S	S	L	G	F	V	A	S	A	V	E	H
ID 236	Q	R	K	N	E	R	V	L	E	V	Q	D	S	E	H	S	K	Q	F	R	I	G	I	H	Y	K	P	D	V	I	S	G	S	E	K	G	S	S	L	G	F	V	A	S	A	V	K	H
ID 237	Q	R	K	N	E	R	V	L	E	V	Q	D	S	E	H	S	K	Q	F	R	I	G	I	H	D	K	P	D	V	I	S	G	S	E	K	G	S	S	L	G	F	V	A	S	A	V	E	H
ID 238	Q	R	K	N	E	R	V	L	E	I	Q	D	S	E	H	S	K	R	F	R	I	G	I	H	D	K	P	D	V	I	S	G	S	E	K	G	S	S	L	G	F	V	A	S	A	V	K	H
ID 239	Q	R	K	N	E	R	V	L	E	V	Q	D	S	E	D	S	K	Q	F	R	I	G	I	H	D	K	P	D	V	I	S	G	S	E	K	G	S	S	L	G	F	V	A	S	A	V	K	H
ID 240	Q	R	K	N	E	R	V	L	E	V	Q	D	S	E	H	S	K	Q	F	R	I	G	I	H	D	K	P	D	V	I	S	G	S	E	K	G	S	S	L	G	F	V	A	S	A	V	K	H
ID 241	Q	R	K	N	E	R	S	L	E	I	Q	D	S	E	H	S	K	Q	F	R	I	G	I	H	D	K	P	D	V	I	S	G	S	E	K	G	S	S	L	G	F	V	A	S	A	V	K	H
ID 242	Q	R	K	N	E	R	V	L	E	I	Q	D	S	E	H	S	K	Q	F	R	I	G	I	H	D	K	P	D	V	I	S	G	S	E	K	G	S	S	L	G	F	V	A	S	A	V	K	H
ID 243	Q	R	K	N	E	R	V	L	E	I	Q	D	S	E	H	S	K	Q	F	R	I	G	I	H	D	K	P	D	V	I	S	G	S	E	K	G	S	S	L	G	F	V	A	S	A	V	K	H
ID 244	Q	R	K	N	E	R	V	L	E	I	Q	D	S	E	H	S	K	Q	F	R	I	G	I	H	D	K	P	D	V	I	S	G	S	E	K	G	S	S	L	G	F	V	A	S	A	V	K	H
ID 245	Q	R	K	N	E	R	V	L	E	I	Q	D	S	E	H	S	K	Q	F	R	I	G	I	H	D	K	P	D	V	I	S	G	S	E	K	G	S	S	L	G	F	V	A	S	A	V	K	H
ID 246	Q	R	K	N	E	R	V	L	E	I	Q	D	S	E	H	S	K	Q	F	R	I	G	I	H	D	K	P	D	V	I	S	G	S	E	K	G	S	S	L	G	F	V	A	S	A	V	K	H
ID 247	Q	R	R	N	E	R	V	L	E	V	Q	D	S	E	H	S	K	Q	F	R	I	G	I	H	D	K	P	D	V	I	S	G	S	E	K	G	S	S	L	G	F	V	A	S	A	V	K	H
ID 248	Q	R	K	N	E	R	V	L	E	V	Q	D	S	E	H	S	K	Q	F	R	I	G	I	H	Y	K	P	D	V	I	S	G	S	E	K	G	S	S	L	G	F	V	A	S	A	V	K	H
ID 249	Q	R	K	N	E	R	V	L	E	V	Q	D	S	E	H	S	K	Q	F	R	I	G	I	H	D	K	P	D	V	I	S	G	S	E	K	G	S	S	L	G	F	V	A	S	A	V	K	H
ID 250	Q	R	K	N	E	R	V	L	E	I	Q	D	S	E	H	S	K	Q	F	R	I	G	I	H	Y	K	P	D	V	I	S	G	S	E	K	G	S	S	L	G	F	V	A	S	A	V	K	H
ID 251	Q	R	K	N	E	R	V	L	E	V	Q	D	S	E	H	S	K	Q	F	R	I	G	I	H	D	K	P	D	V	I	S	G	S	E	K	G	S	S	L	G	F	V	A	S	A	V	K	H
ID 252	Q	R	K	N	E	R	V	L	E	V	Q	D	S	E	H	S	K	Q	F	R	I	G	I	H	D	K	P	D	V	I	S	G	S	E	K	G	S	S	L	G	F	V	A	S	A	V	K	H
ID 253	Q	R	K	N	E	R	V	L	E	E	Q	D	S	E	H	S	K	Q	F	R	I	G	I	H	D	K	P	D	V	I	S	G	S	E	K	G	S	S	L	G	F	V	A	S	A	V	K	H
ID 254	Q	R	K	N	E	R	V	L	E	E	Q	D	L	E	H	S	K	R	F	R	I	G	I	H	D	K	P	D	V	I	S	G	S	E	K	G	S	S	L	G	F	V	A	S	A	V	E	H
ID 255	Q	R	K	N	E	R	V	L	E	I	Q	D	S	E	H	S	K	Q	F	R	I	G	I	H	Y	K	P	D	V	I	S	G	S	E	K	G	S	S	L	G	F	V	A	S	A	V	E	H
ID 256	Q	R	K	N	E	R	V	L	E	V	Q	D	S	E	D	S	K	Q	F	R	I	G	I	H	D	K	P	D	V	I	S	G	S	E	K	G	S	S	L	G	F	V	A	S	A	V	E	H
ID 257	Q	R	K	N	E	R	V	L	E	V	Q	D	S	E	H	S	K	Q	F	R	I	G	I	H	Y	K	P	D	V	I	S	G	S	E	K	G	S	S	L	G	F	V	A	S	A	V	E	H
ID 258	Q	R	K	N	E	R	V	L	E	V	Q	D	S	E	D	S	K	Q	F	R	I	G	I	H	Y	K	P	D	V	I	S	G	S	E	K	G	S	S	L	G	F	V	A	S	A	V	E	H
ID 259	Q	R	K	N	E	R	V	L	E	V	Q	D	S	E	D	S	K	Q	F	R	I	G	I	H	Y	K	P	D	V	I	S	G	S	E	K	G	S	S	L	G	F	V	A	S	A	V	E	H
ID 260	Q	R	K	N	E	R	V	L	E	V	Q	D	S	E	D	S	K	Q	F	R	I	G	I	H	Y	K	P	D	V	I	S	G	S	E	K	G	S	S	L	G	F	V	A	S	A	V	E	H
ID 261	Q	R	K	N	E	R	V	L	E	V	Q	D	S	E	D	S	K	Q	F	R	I	G	I	H	Y	K	P	D	V	I	S	G	S	E	K	G	S	S	L	G	F	V	A	S	A	V	E	H
ID 262	Q	R	K	N	E	R	V	L	E	V	Q	D	S	E	D	S	K	Q	F	R	I	G	I	H	Y	K	P	D	V	I	S	G	S	E	K	G	S	S	L	G	F	V	A	S	A	V	E	H
ID 263	Q	R	K	N	E	R	V	L	E	V	Q	D	S	E	D	S	K	Q	F	R	I	G	I	H	Y	K	P	D	V	I	S	G	S	E	K	G	S	S	L	G	F	V	A	S	A	V	E	H
ID 264	Q	R	K	N	E	R	V	L	E	V	Q	D	S	E	D	S	K	Q	F	R	I	G	I	H	Y	K	P	D	V	I	S	G	S	E	K	G	S	S	L	G	F	V	A	S	A	V	E	H
ID 265	Q	R	K	N	E	R	V	L	E	V	Q	D	S	E	D	S	K	Q	F	R	I	G	I	H	Y	K	P	D	V	I	S	G	S	E	K	G	S	S	L	G	F	V	A	S	A	V	E	H
ID 266	Q	R	K	N	E	R	V	L	E	V	Q	D	S	E	D	S	K	Q	F	R	I	G	I	H	Y	K	P	D	V	I	S	G	S	E	K	G	S	S	L	G	F	V	A	S	A	V	E	H
ID 267	Q	R	K	N	E	R	V	L	E	V	Q	D	S	E	D	S	K	Q	F	R	I	G	I	H	Y	K	P	D	V	I	S	G	S	E	K	G	S	S	L	G	F	V	A	S	A	V	E	H
ID 268	Q	R	K	N	E	R	V	L	E	V	Q	D	S	E	D	S	K	Q	F	R	I	G	I	H	Y	K	P	D	V	I	S	G	S	E	K	G	S	S	L	G	F	V	A	S	A	V	E	H
ID 269	Q	R	K	N	E	R	V	L	E	V	Q	D	S	E	D	S	K	Q	F	R	I	G	I	H	Y	K	P	D	V	I	S	G	S	E	K	G	S	S	L	G	F	V	A	S	A	V	E	H
ID 270	Q	R	K	N	E	R	V	L	E	V	Q	D	S	E	D	S	K	Q	F	R	I	G	I	H	Y	K	P	D	V	I	S	G	S	E	K	G	S	S	L	G	F	V	A	S	A	V	E	H
ID 272	Q	R	K	N	E	R	V	L	E	V	Q	D	S	E	D	S	K	Q	F	R	I	G	I	H	Y	K	P	D	V	I	S	G	S	E	K	G	S	S	L	G	F	V	A	S	A	V	K	H
ID 273	Q	R	K	N	E	R	V	L	E	V	Q	D	S	E	D	S	K	Q	F	R	I	G	I	H	Y	K	P	D	V	I	S	D	S	E	K	G	S	S	L	G	F	V	A	S	A	V	E	H
ID 275	Q	R	K	N	E	R	V	L	E	V	Q	D	S	E	D	S	K	Q	F	R	I	G	I	H	Y	K	P	D	V	I	S	G	S	E	K	G	S	S	L	G	F	V	A	S	A	V	E	H
ID 276	Q	R	K	N	E	R	V	L	E	V	Q	D	S	E	D	S	K	Q	F	R	I	G	I	H	Y	K	P	D	V	I	S	G	S	E	K	G	S	S	L	G	F	V	A	S	A	V	K	H
ID 277	Q	R	K	N	E	R	V	L	E	V	Q	D	S	E	D	S	K	Q	F	R	I	G	I	H	Y	K	P	D	V	I	S	G	S	E	K	G	S	S	L	G	F	V	A	S	A	V	E	H
ID 278	Q	R	K	N	E	R	V	L	E	V	Q	D	S	E	H	S	K	R	F	R	I	G	I	H	N	E	Q	D	V	I	S	G	S	E	K	G	S	S	L	G	F	V	A	S	A	V	K	H
ID 279	Q	R	K	N	E	R	V	L	E	V	Q	D	S	E	H	S	K	Q	F	R	I	G	I	H	Y	K	P	D	V	I	S	G	S	E	K	G	S	S	L	G	F	V	A	S	A	V	K	H
ID 280	Q	R	K	N	E	R	V	L	E	I	Q	D	S	E	H	S	K	Q	F	R	I	G	I	H	D	K	P	D	V	I	S	G	S	E	K	G	S	S	L	G	F	V	A	S	A	V	K	H
ID 281	D	S	Q	N	G	R	V	L	E	V	Q	D	S	E	H	S	K	Q	F	R	I	G	I	H	D	K	P	D	V	I	S	G	S	E	K	G	S	S	L	G	F	V	A	S	A	V	E	H
ID 282	Q	R	K	K	E	R	V	L	E	I	Q	D	S	E	H	S	K	Q	F	R	I	G	I	H	D	K	P	D	V	I	S	G	S	E	K	G	S	S	L	G	F	V	A	S	A	V	K	H
ID 287	Q	R	K	N	E	R	V	L	E	V	Q	D	S	E	H	S	K	Q	F	R	I	G	I	H	D	K	P	D	V	I	S	G	S	E	K	G	S	S	L	G	F	V	A	S	A	V	E	H
ID 288	Q	R	K	N	E	R	V	L	E	V	Q	D	S	E	H	S	K	Q	F	R	I	G	I	H	D	K	P	D	V	I	S	G	S	E	K	G	S	S	L	G	F	V	A	S	A	V	K	H
ID 289	Q	R	K	N	E	R	V	L	E	V	Q	D	S	E	H	S	K	Q	F	R	I	G	I	H	Y	K	P	D	V	I	S	G	S	E	K	G	S	S	L	G	F	V	A	S	A	V	K	H
ID 290	Q	R	K	N	E	R	V	L	E	V	Q	D	S	E	H	S	K	Q	F	R	I	G	I	H	Y	K	P	D	V	I	S	G	S	E	K	G	S	S	L	G	F	V	A	S	A	V	K	H
ID 291	Q	R	K	N	E	R	V	L	E	E	Q	D	P	E	H	S	K	R	F	K	I	G	I	H	Y	K	P	D	V	I	S	G	S	E	K	G	S	S	L	G	F	V	A	S	A	V	K	H
ID 292	D	S	Q	N	G	R	V	L	E	V	Q	D	S	E	D	S	K	Q	F	R	I	G	I	H	Y	K	P	D	V	I	S	G	S	E	K	G	S	S	L	G	F	V	A	S	A	V	E	H
ID 295	Q	R	K	N	E	R	V	L	E	E	Q	D	L	E	H	S	K	R	F	R	I	G	I	H	D	K	P	D	V	I	S	G	S	E	K	G	S	S	L	G	F	V	A	S	A	V	E	H
ID 297	D	S	Q	N	G	R	V	L	E	V	Q	D	S	E	D	S	K	Q	F	R	I	G	I	H	Y	K	P	D	V	I	S	G	S	E	K	G	S	S	L	G	F	V	A	S	A	V	E	H
ID 298	Q	R	K	N	E	R	V	L	E	V	Q	D	S	E	H	S	K	Q	F	R	I	G	I	H	D	K	P	D	V	I	S	G	S	E	K	G	S	S	L	G	F	V	A	S	A	V	E	H
ID 299	Q	R	K	N	E	R	V	L	E	V	Q	D	S	E	D	S	K	Q	F	R	I	G	I	H	Y	K	P	D	V	I	S	G	S	E	K	G	S	S	L	G	F	V	A	S	A	V	E	H
ID 303	Q	R	K	N	E	R	V	L	E	V	Q	D	S	E	H	S	K	Q	F	R	I	G	I	H	D	K	P	D	V	I	S	G	S	E	K	G	S	S	L	G	F	V	A	S	A	V	E	H
ID 305	D	S	Q	N	G	R	V	L	E	V	Q	D	S	E	H	S	K	Q	F	R	I	G	I	H	D	K	P	D	V	I	S	G	S	E	K	G	S	S	L	G	F	V	A	S	A	V	E	H
ID 306	Q	R	K	N	E	R	V	L	E	V	Q	D	S	E	D	S	K	Q	F	R	I	G	I	H	Y	K	P	D	V	I	S	G	S	E	K	G	S	S	L	G	F	V	A	S	A	V	K	H
ID 307	Q	R	K	N	E	R	V	L	E	V	Q	D	S	E	D	S	K	R	F	K	I	G	I	H	Y	K	P	D	V	I	S	G	S	E	K	G	S	S	L	G	F	V	A	S	A	V	E	H
ID 309	Q	R	K	N	E	R	V	L	E	E	Q	D	P	E	H	S	K	R	F	K	I	G	I	H	Y	K	P	D	V	I	S	G	S	E	K	G	S	S	L	G	F	V	A	S	A	V	E	H
ID 311	Q	R	K	N	E	R	V	L	E	V	Q	D	S	E	D	S	K	Q	F	R	I	G	I	H	Y	K	P	D	V	I	S	G	S	E	K	G	S	S	L	G	F	V	A	S	A	V	E	H
ID 312	Q	R	K	N	E	R	V	L	E	I	Q	D	S	E	H	S	K	R	F	R	I	G	I	H	D	K	P	D	V	I	S	G	S	E	K	G	S	S	L	G	F	V	A	S	A	V	K	H
ID 313	Q	R	K	N	E	R	V	L	E	V	Q	D	S	E	H	S	K	Q	F	R	I	G	I	H	D	K	P	D	V	I	S	G	S	E	K	G	S	S	L	G	F	V	A	S	A	V	E	H
ID 314	Q	R	K	N	E	R	V	L	E	E	Q	D	P	E	H	S	K	R	F	K	I	G	I	H	Y	K	P	D	V	I	S	G	S	E	K	G	S	S	L	G	F	V	A	S	A	V	E	H
ID 315	Q	R	K	N	E	R	V	L	E	E	Q	D	L	E	H	S	K	R	F	R	I	G	I	H	Y	K	P	D	V	I	S	G	S	E	K	G	S	S	L	G	F	V	A	S	A	V	E	H
ID 317	Q	R	K	N	E	R	V	L	E	V	Q	D	S	E	D	S	K	Q	F	R	I	G	I	H	Y	K	P	D	V	I	S	G	S	E	K	G	S	S	L	G	F	V	A	S	A	V	E	H
ID 318	Q	R	K	N	E	R	V	L	E	E	Q	D	L	E	H	S	K	R	F	R	I	G	I	H	D	K	P	D	V	I	S	G	S	E	K	G	S	S	L	G	F	V	A	S	A	V	E	H
ID 321	Q	R	K	N	E	R	V	L	E	E	Q	D	P	E	H	S	K	R	F	K	I	G	I	H	D	K	P	D	V	I	S	G	S	E	K	G	S	S	L	G	F	V	A	S	A	V	E	H
ID 322	Q	R	K	N	E	R	V	L	E	E	Q	D	L	E	H	S	K	R	F	R	I	G	I	H	D	K	P	D	V	I	S	G	S	E	K	G	S	S	L	G	F	V	A	S	A	V	E	H
ID 323	Q	R	K	N	E	R	V	L	E	V	Q	D	S	E	D	S	K	Q	F	R	I	G	I	H	Y	K	P	D	V	I	S	G	S	E	K	G	S	S	L	G	F	V	A	S	A	V	K	H
ID 324	Q	R	K	N	E	R	V	L	E	I	Q	D	S	E	H	S	K	Q	F	R	I	G	I	H	D	K	P	D	V	I	S	G	S	E	K	G	S	S	L	G	F	V	A	S	A	V	K	H
ID 327	Q	R	K	N	E	R	V	L	E	E	Q	D	P	E	H	S	K	R	F	K	I	G	I	H	Y	K	P	D	V	I	S	G	S	E	K	G	S	S	L	G	F	V	A	S	A	V	E	H
ID 328	Q	R	K	N	E	R	V	L	E	V	Q	D	S	E	H	S	K	Q	F	R	I	G	I	H	Y	K	P	D	V	I	S	G	S	E	K	G	S	S	L	G	F	V	A	S	A	V	K	H
ID 329	Q	R	K	N	E	R	V	L	E	V	Q	D	S	E	D	S	K	Q	F	R	I	G	I	H	Y	K	P	D	V	I	S	G	S	E	K	G	S	S	L	G	F	V	A	S	A	V	E	H
ID 330	Q	R	K	N	E	R	V	L	E	V	Q	D	S	E	H	S	K	Q	F	R	I	G	I	H	D	K	P	D	V	I	S	G	S	E	K	G	S	S	L	G	F	V	A	S	A	V	K	H
ID 332	Q	R	K	N	E	R	V	L	E	V	Q	D	S	E	H	S	K	Q	F	R	I	G	I	H	Y	K	P	D	V	I	S	G	S	E	K	G	S	S	L	G	F	V	A	S	A	V	E	H
ID 335	Q	R	K	N	E	R	V	L	E	V	Q	D	S	E	H	S	K	Q	F	R	I	G	I	H	D	K	P	D	V	I	S	G	S	E	K	G	S	S	L	G	F	V	A	S	A	V	E	H
ID 337	Q	R	K	N	E	R	V	L	E	V	Q	D	S	E	H	S	K	Q	F	R	I	G	I	H	D	K	P	D	V	I	S	G	S	E	K	G	S	S	L	G	F	V	A	S	A	V	K	H
ID 338	Q	R	K	N	E	R	V	L	E	E	Q	D	P	E	H	S	K	R	F	K	I	G	I	H	Y	K	P	D	V	I	S	G	S	E	K	G	S	S	L	G	F	V	A	S	A	V	E	V
ID 340	Q	R	K	N	E	R	V	L	E	V	Q	D	S	E	H	S	K	Q	F	R	I	G	I	H	D	K	P	D	I	I	S	G	S	E	K	G	S	S	L	G	F	V	A	S	A	V	K	H
ID 342	Q	R	K	N	E	R	V	L	E	V	Q	D	S	E	H	S	K	Q	F	R	I	G	I	H	Y	K	P	D	V	I	S	G	S	E	K	G	S	S	L	G	F	V	A	S	A	V	K	H
ID 343	Q	R	K	N	E	R	V	L	E	I	Q	D	S	E	H	S	K	Q	F	R	I	G	I	H	D	K	P	D	V	I	S	G	S	E	K	G	S	S	L	G	F	V	A	S	A	V	E	H
ID 344	Q	R	K	N	E	H	V	L	E	E	Q	D	P	E	H	S	K	R	F	K	I	G	I	H	Y	K	P	D	V	I	S	G	S	E	K	G	S	S	L	G	F	V	A	S	A	V	E	H
ID 347	Q	R	K	N	E	R	V	L	E	E	Q	D	L	E	H	S	K	R	F	K	I	G	I	H	Y	K	P	D	V	I	S	G	S	E	K	G	S	S	L	G	F	V	A	S	A	V	E	H
ID 348	Q	R	K	N	E	R	V	L	E	V	Q	D	S	E	D	S	K	Q	F	R	I	G	I	H	Y	K	P	D	V	I	S	G	S	E	K	G	S	S	L	G	F	V	A	S	A	V	E	H
ID 350	Q	R	K	N	E	R	V	L	E	E	Q	D	P	E	H	S	K	R	F	K	I	G	I	H	Y	K	P	D	V	I	S	G	S	E	K	G	S	S	L	G	F	V	A	S	A	V	E	H
ID 352	Q	R	K	N	E	R	V	L	E	V	Q	D	S	E	D	S	K	Q	F	R	I	G	I	H	Y	K	P	D	V	I	S	G	S	E	K	G	S	S	L	G	F	V	A	S	A	V	E	H
ID 356	Q	R	K	N	E	R	V	L	E	V	Q	D	S	E	H	S	K	Q	F	R	I	G	I	H	D	K	P	D	V	I	S	G	S	E	K	G	S	S	L	G	F	V	A	S	A	V	E	H
ID 357	D	S	Q	N	G	R	V	L	E	V	Q	D	S	E	H	S	K	Q	F	R	I	G	I	H	Y	K	P	D	V	I	S	G	S	E	K	G	S	S	L	G	F	V	A	S	A	V	K	H
ID 358	Q	R	K	N	E	R	V	L	E	V	Q	D	S	E	H	S	K	Q	F	R	I	G	I	H	D	K	P	D	V	I	S	G	S	E	K	G	S	S	L	G	F	V	A	S	A	V	E	H
ID 359	D	P	Q	N	G	R	V	L	E	E	Q	D	P	E	H	S	K	R	F	K	I	G	I	H	Y	K	P	D	V	I	S	G	S	E	K	G	S	S	L	G	F	V	A	S	A	V	K	H
ID 360	Q	R	K	N	E	R	V	L	E	V	Q	D	S	E	H	S	K	R	F	R	I	G	I	H	D	K	P	D	V	I	S	G	S	E	K	G	S	S	L	G	F	V	A	S	A	V	E	H
ID 361	Q	R	K	N	E	R	V	L	E	V	Q	D	S	E	D	S	K	Q	F	R	I	G	I	H	D	K	P	D	V	I	S	G	S	E	K	G	S	S	L	G	F	V	A	S	A	V	K	H
ID 362	Q	R	K	N	E	R	V	L	E	E	Q	D	P	E	H	S	K	R	F	K	I	G	I	H	Y	K	P	D	V	I	S	G	S	E	K	G	S	S	L	G	F	V	A	S	A	V	K	H
ID 363	D	S	Q	N	G	R	V	L	E	V	Q	D	S	E	D	S	K	Q	F	R	I	G	I	H	Y	K	P	D	V	I	S	G	S	E	K	G	S	S	L	G	F	V	A	S	A	V	E	H
ID 365	Q	R	K	N	E	R	V	L	E	E	Q	D	L	E	H	S	K	R	F	R	I	G	I	H	Y	K	P	D	V	I	S	G	S	E	K	G	S	S	L	G	F	V	A	S	A	V	E	H
ID 369	Q	R	K	N	E	R	V	L	E	V	Q	D	S	E	H	S	K	Q	F	R	I	G	I	H	D	K	P	D	V	I	S	G	S	E	K	G	S	S	L	G	F	V	A	S	A	V	E	H
ID 370	Q	R	K	N	E	R	V	L	E	V	Q	D	S	E	D	S	K	Q	F	R	I	G	I	H	Y	K	P	D	V	I	S	G	S	E	K	G	S	S	L	G	F	V	A	S	A	V	E	H
ID 371	Q	R	K	N	E	R	V	L	E	V	Q	D	S	E	H	S	K	Q	F	R	I	G	I	H	Y	K	P	D	V	I	S	G	S	E	K	G	S	S	L	G	F	V	A	S	A	V	K	H
ID 372	Q	R	K	N	E	R	V	L	E	E	Q	D	P	E	H	S	K	R	F	K	I	G	I	H	Y	K	P	D	V	I	S	G	S	E	K	G	S	S	L	G	F	V	A	S	A	V	E	H
ID 373	D	S	Q	N	G	R	V	L	E	V	Q	D	S	E	D	S	K	Q	F	R	I	G	I	H	Y	K	P	D	V	I	S	G	S	E	K	G	S	S	L	G	F	V	A	S	A	V	K	H
ID 374	Q	R	K	N	E	R	V	L	E	V	Q	D	S	E	D	S	K	Q	F	R	I	G	I	H	D	K	P	D	V	I	S	G	S	E	K	G	S	S	L	G	F	V	A	S	A	V	E	H
ID 376	Q	R	K	N	E	R	V	L	E	V	Q	D	S	E	D	S	K	Q	F	R	I	G	I	H	Y	K	P	D	V	I	S	G	S	E	K	G	S	S	L	G	F	V	A	S	A	V	E	H
ID 379	Q	R	K	N	E	R	V	L	E	V	Q	D	S	E	D	S	K	Q	F	R	I	G	I	H	Y	K	P	D	V	I	S	G	S	E	K	G	S	S	L	G	F	V	A	S	A	V	E	H
ID 380	Q	R	K	N	E	R	V	L	E	V	Q	D	S	E	H	S	K	Q	F	R	I	G	I	H	Y	K	P	D	V	I	S	G	S	E	K	G	S	S	L	G	F	V	A	S	A	V	E	H
ID 382	Q	R	K	N	E	R	V	L	E	V	Q	D	S	E	D	S	K	Q	F	R	I	G	I	H	Y	K	P	D	V	I	S	G	S	E	K	G	S	S	L	G	F	V	A	S	A	V	E	H
ID 384	Q	R	K	N	E	R	V	L	E	V	Q	D	S	E	D	S	K	Q	F	R	I	G	I	H	Y	K	P	D	V	I	S	G	S	E	K	G	S	S	L	G	F	V	A	S	A	V	E	H
ID 385	Q	R	K	N	E	R	V	L	E	V	Q	D	S	E	H	S	K	Q	F	R	I	G	I	H	D	K	P	D	V	I	S	G	S	E	K	G	S	S	L	G	F	V	A	S	A	V	K	H
ID 386	Q	R	K	N	E	R	V	L	E	V	Q	D	S	E	D	S	K	Q	F	R	I	G	I	H	Y	K	P	D	V	I	S	G	S	E	K	G	S	S	L	G	F	V	A	S	A	V	E	H
ID 388	Q	R	K	N	E	R	V	L	E	V	Q	D	S	E	D	S	K	Q	F	R	I	G	I	H	Y	K	P	D	V	I	S	G	S	E	K	G	S	S	L	G	F	V	A	S	A	V	K	H
ID 390	Q	R	K	N	E	R	V	L	E	V	Q	D	S	E	D	S	K	Q	F	R	I	G	I	H	Y	K	P	D	V	I	S	G	S	E	K	G	S	S	L	G	F	V	A	S	A	V	E	H
ID 391	Q	R	K	N	E	R	V	L	E	E	Q	D	P	E	H	S	K	R	F	K	I	G	I	H	Y	K	P	D	V	I	S	G	S	E	K	G	S	S	L	G	F	V	A	S	V	V	K	H
ID 392	Q	R	K	N	E	R	V	L	E	E	Q	D	P	E	H	S	K	R	F	K	I	G	I	H	Y	K	P	D	V	I	S	G	S	E	K	G	S	S	L	G	F	V	A	S	V	V	K	H
ID 393	Q	R	K	N	E	R	V	L	E	V	Q	D	S	E	D	S	K	Q	F	R	I	G	I	H	Y	K	P	D	V	I	S	G	S	E	K	G	S	S	L	G	F	V	A	S	A	V	E	H
ID 396	Q	R	K	N	E	R	V	L	E	E	Q	D	P	E	H	S	K	R	F	K	I	G	I	H	Y	K	P	D	V	I	S	G	S	E	K	G	S	S	L	G	F	V	A	S	A	V	E	H
ID 403	Q	R	K	N	E	R	V	L	E	E	Q	D	P	E	H	S	K	Q	F	R	I	G	I	H	Y	K	P	D	V	I	S	G	S	E	K	G	S	S	L	G	F	V	A	S	A	V	K	H
ID 407	Q	R	K	K	E	R	V	L	E	V	Q	D	S	E	H	S	K	Q	F	R	I	G	I	H	D	K	P	D	V	I	S	G	S	E	K	G	S	S	L	G	F	V	A	S	A	V	K	H
ID 410	Q	R	K	N	E	R	V	L	E	V	Q	D	S	E	D	S	K	R	F	R	I	G	I	H	D	K	P	D	V	I	S	G	S	E	K	G	S	S	L	G	F	V	A	S	A	V	E	H
ID 413	Q	R	K	N	E	R	V	L	E	V	Q	D	S	E	H	S	K	Q	F	R	I	G	I	H	D	K	P	D	V	I	S	G	S	E	K	G	S	S	L	G	F	V	A	S	A	V	E	H
ID 414	Q	R	K	T	E	R	V	L	E	E	Q	D	P	E	H	S	K	R	F	K	I	G	I	H	Y	K	P	D	V	I	S	G	S	E	K	G	S	S	L	G	F	V	A	S	A	V	E	H
ID 415	Q	R	K	N	E	R	V	L	E	I	Q	D	S	E	D	S	K	Q	F	R	I	G	I	H	Y	K	P	D	V	I	S	G	S	E	K	G	S	S	L	G	F	V	A	S	A	V	E	H
ID 416	Q	R	K	N	E	R	V	L	E	V	Q	D	S	E	D	S	K	Q	F	R	I	G	I	H	Y	K	P	D	V	I	S	G	S	E	K	G	S	S	L	G	F	V	A	S	A	V	E	H
ID 417	Q	R	K	N	E	R	V	L	E	I	Q	D	S	E	H	S	K	R	F	R	I	G	I	H	Y	K	P	D	V	I	S	G	S	E	K	G	S	S	L	G	F	V	A	S	A	V	E	H
ID 418	Q	R	K	N	E	R	V	L	E	E	Q	D	P	E	H	S	K	R	F	K	I	G	I	H	Y	K	P	D	V	I	S	G	S	E	K	G	S	S	L	G	F	V	A	S	A	V	E	H
ID 419	Q	R	K	N	E	R	V	L	E	V	Q	D	S	E	D	S	K	Q	F	R	I	G	I	H	Y	K	P	D	V	I	S	G	S	E	K	G	S	S	L	G	F	V	A	S	A	V	E	H
ID 420	Q	R	K	N	E	R	V	L	E	I	Q	D	S	E	H	S	K	R	F	R	I	G	I	H	Y	K	P	D	V	I	S	G	S	E	K	G	S	S	L	G	F	V	A	S	A	V	E	H
ID 422	Q	R	K	N	E	R	V	L	E	V	Q	D	S	E	D	S	K	Q	F	R	I	G	I	H	D	K	P	D	V	I	S	G	S	E	K	G	S	S	L	G	F	V	A	S	A	V	E	H
ID 426	Q	R	K	N	E	R	V	L	E	V	Q	D	S	E	D	S	K	Q	F	R	I	G	I	H	Y	K	P	D	V	I	S	G	S	E	K	G	S	S	L	G	F	V	A	S	A	V	E	H
ID 427	Q	R	K	N	E	R	V	L	E	V	Q	D	S	E	D	S	K	Q	F	R	I	G	I	H	Y	K	P	D	V	I	S	G	S	E	K	G	S	S	L	G	F	V	A	S	A	V	E	H
ID 429	Q	R	K	K	E	R	V	L	E	E	Q	D	S	E	H	S	K	R	F	R	I	G	I	H	D	K	P	D	V	I	S	G	S	E	K	G	S	S	L	G	F	V	A	S	A	V	K	H
ID 430	Q	R	K	N	E	R	V	L	E	I	Q	D	S	E	H	S	K	R	F	R	I	G	I	H	D	K	P	D	V	I	S	G	S	E	K	G	S	S	L	G	F	V	A	S	A	V	K	H
ID 431	Q	R	K	N	E	R	V	L	E	V	Q	D	S	E	D	S	K	Q	F	R	I	G	I	H	Y	K	P	D	V	I	S	G	S	E	K	G	S	S	L	G	F	V	A	S	A	V	K	H
ID 433	Q	R	K	N	E	R	V	L	E	V	Q	D	S	E	D	S	K	Q	F	R	I	G	I	H	Y	K	P	D	V	I	S	G	S	E	K	G	S	S	L	G	F	V	A	S	A	V	E	H
ID 434	Q	R	K	N	E	R	V	L	E	V	Q	D	S	E	D	S	K	Q	F	R	I	G	I	H	Y	K	P	D	V	I	S	G	S	E	K	G	S	S	L	G	F	V	A	S	A	V	E	H
ID 435	Q	R	K	N	E	H	V	L	E	E	Q	D	P	E	H	S	K	R	F	K	I	G	I	H	Y	K	P	D	V	I	S	G	S	E	K	G	S	S	L	G	F	V	A	S	A	V	E	H
ID 436	Q	R	K	N	E	R	V	L	E	V	Q	D	S	E	D	S	K	Q	F	R	I	G	I	H	Y	K	P	D	V	I	S	G	S	E	K	G	S	S	L	G	F	V	A	S	A	V	E	H
ID 437	Q	R	K	N	E	R	V	L	E	V	Q	D	S	E	H	S	K	Q	F	R	I	G	I	H	Y	K	P	D	V	I	S	G	S	E	K	G	S	S	L	G	F	V	A	S	A	V	K	H
ID 438	Q	R	K	N	E	R	V	L	E	V	Q	D	S	E	A	F	K	Q	F	R	I	G	I	H	Y	K	P	D	V	I	S	G	S	E	K	G	S	S	L	G	F	V	A	S	A	V	K	H
ID 439	Q	R	K	N	E	R	V	L	E	V	Q	D	S	E	D	S	K	Q	F	R	I	G	I	H	Y	K	P	D	V	I	S	G	S	E	K	G	S	S	L	G	F	V	A	S	A	V	K	H
ID 440	Q	R	K	N	E	R	V	L	E	V	Q	D	S	E	H	S	K	Q	F	R	I	G	I	H	Y	K	P	D	V	I	S	G	S	E	K	G	S	S	L	G	F	V	A	S	A	V	E	H
ID 441	Q	R	K	N	E	R	V	L	E	V	Q	D	S	E	D	S	K	Q	F	R	I	G	I	H	Y	K	P	D	V	I	S	G	S	E	K	G	S	S	L	G	F	V	A	S	A	V	K	H
ID 442	Q	R	K	N	E	R	V	L	E	V	Q	D	S	E	D	S	K	Q	F	R	I	G	I	H	Y	K	P	D	V	I	S	G	S	E	K	G	S	S	L	G	F	V	A	S	A	V	K	H
ID 443	Q	R	K	N	E	R	V	L	E	V	Q	D	S	E	D	S	K	Q	F	R	I	G	I	H	Y	K	P	D	V	I	S	G	S	E	K	G	S	S	L	G	F	V	A	S	A	V	K	H
ID 444	Q	R	K	N	E	R	V	L	E	V	Q	D	S	E	H	S	K	Q	F	R	I	G	I	H	Y	K	P	D	V	I	S	G	S	E	K	G	S	S	L	G	F	V	A	S	A	V	E	H
ID 445	Q	R	K	N	E	R	V	L	E	V	Q	D	S	E	D	S	K	Q	F	R	I	G	I	H	Y	K	P	D	V	I	S	G	S	E	K	G	S	S	L	G	F	V	A	S	A	V	E	H
ID 447	Q	R	K	N	E	R	V	L	E	E	Q	D	P	E	H	S	K	R	F	K	I	G	I	H	Y	K	P	D	V	I	S	G	S	E	K	G	S	S	L	G	F	V	A	S	A	V	E	H
ID 449	Q	R	K	N	E	R	V	L	E	V	Q	D	S	E	D	S	K	Q	F	R	I	G	I	H	Y	K	P	D	V	I	S	G	S	E	K	G	S	S	L	G	F	V	A	S	A	V	E	H
ID 450	Q	R	K	N	E	R	V	L	E	V	Q	D	S	E	H	S	K	Q	F	R	I	G	I	H	D	K	P	D	V	I	S	G	S	E	K	G	S	S	L	G	F	V	A	S	A	V	K	H
ID 453	Q	R	K	N	E	R	V	L	E	V	Q	D	S	E	H	S	N	S	F	R	I	G	I	H	Y	K	P	D	V	I	S	G	S	E	K	G	S	S	L	G	F	V	A	S	A	V	K	H
ID 454	Q	R	K	N	E	R	V	L	E	V	Q	D	S	E	H	S	K	Q	F	R	I	G	I	H	Y	K	P	D	V	I	S	G	S	E	K	G	S	S	L	G	F	V	A	S	A	V	K	H
ID 456	Q	R	K	N	E	R	V	L	E	V	Q	D	S	E	D	S	K	Q	F	R	I	G	I	H	Y	K	P	D	V	I	S	G	S	E	K	G	S	S	L	G	F	V	A	S	A	V	E	H
ID 457	Q	R	K	N	E	R	V	L	E	E	Q	D	L	E	H	S	K	R	F	R	I	G	I	H	D	K	P	D	V	I	S	G	S	E	K	G	S	S	L	G	F	V	A	S	A	V	E	H
ID 459	Q	R	K	N	E	R	V	L	E	V	Q	D	S	E	D	S	K	Q	F	R	I	G	I	H	Y	K	P	D	V	I	S	G	S	E	K	G	S	S	L	G	F	V	A	S	A	V	K	H
ID 461	Q	R	K	N	E	R	V	L	E	V	Q	D	S	E	H	S	K	R	F	R	I	G	I	H	Y	K	P	D	V	I	S	G	S	E	K	G	S	S	L	G	F	V	A	S	A	V	K	H
ID 462	Q	R	K	N	E	R	V	L	E	V	Q	D	S	E	D	S	K	Q	F	R	I	G	I	H	Y	K	P	D	V	I	S	G	S	E	K	G	S	S	L	G	F	V	A	S	A	V	E	H
ID 463	Q	R	K	N	E	R	V	L	E	E	Q	D	P	E	H	S	K	R	F	K	I	G	I	H	Y	K	P	D	V	I	S	G	S	E	K	G	S	S	L	G	F	V	A	S	A	V	K	H
ID 464	Q	R	K	N	E	R	V	L	E	V	Q	D	S	E	H	S	K	Q	F	R	I	G	I	H	Y	K	P	D	V	I	S	G	S	E	K	G	S	S	L	G	F	V	A	S	A	V	K	H
ID 465	Q	R	K	N	E	R	V	L	E	V	Q	D	S	E	D	S	K	Q	F	R	I	G	I	H	Y	K	P	D	V	I	S	G	S	E	K	G	S	S	L	G	F	V	A	S	A	V	K	H
ID 466	Q	R	K	N	E	R	V	L	E	V	Q	D	S	E	H	S	K	Q	F	R	I	G	I	H	D	K	P	D	V	I	S	G	S	E	K	G	S	S	L	G	F	V	A	S	A	V	K	H
ID 468	Q	R	K	N	E	R	V	L	E	V	Q	D	S	E	H	S	K	Q	F	R	I	G	I	H	D	K	P	D	V	I	S	G	S	E	K	G	S	S	L	G	F	V	A	S	A	V	K	H
ID 470	Q	R	K	N	E	R	V	L	E	V	S	R	L	G	A	F	K	Q	F	R	I	G	I	H	Y	K	P	D	V	I	S	G	S	E	K	G	S	S	L	G	F	V	A	S	A	V	K	H
ID 472	Q	R	K	N	E	R	V	L	E	V	Q	D	S	E	D	S	K	Q	F	R	I	G	I	H	Y	K	P	D	V	I	S	G	S	E	K	G	S	S	L	G	F	V	A	S	A	V	E	H
ID 473	Q	R	K	N	E	H	V	L	E	V	Q	D	S	E	H	S	K	R	F	K	I	G	I	H	Y	K	P	D	V	I	S	G	S	E	K	G	S	S	L	G	F	V	A	S	A	V	E	H
ID 474	Q	R	K	N	E	R	V	L	E	V	Q	D	S	E	H	S	K	Q	F	R	I	G	I	H	Y	K	P	D	V	I	S	G	S	E	K	G	S	S	L	G	F	V	A	S	A	V	E	H
ID 478	Q	R	K	N	E	R	V	L	E	V	Q	D	S	E	H	S	K	Q	F	R	I	G	I	H	Y	K	P	D	V	I	S	G	S	E	K	G	S	S	L	G	F	V	A	S	A	V	K	H
ID 479	Q	R	K	N	E	R	V	L	E	I	Q	D	S	E	H	S	K	Q	F	R	I	G	I	H	D	K	P	D	V	I	S	G	S	E	K	G	S	S	L	G	F	V	A	S	A	V	K	H
ID 480	Q	R	K	N	E	R	V	L	E	V	Q	D	S	E	D	S	K	Q	F	R	I	G	I	H	Y	K	P	D	V	I	S	G	S	E	K	G	S	S	L	G	F	V	A	S	A	V	E	H
ID 482	Q	R	K	N	E	R	V	L	E	E	Q	D	P	E	H	S	K	R	F	K	I	G	I	H	Y	K	P	D	V	I	S	G	S	E	K	G	S	S	L	G	F	V	A	S	A	V	E	H
ID 483	Q	R	K	N	E	R	V	L	E	V	Q	D	S	E	D	S	K	Q	F	R	I	G	I	H	D	K	P	D	V	I	S	G	S	E	K	G	S	S	L	G	F	V	A	S	A	V	K	H
ID 487	Q	R	K	N	E	R	V	L	E	V	Q	D	S	E	D	S	K	Q	F	R	I	G	I	H	Y	K	P	D	V	I	S	G	S	E	K	G	S	S	L	G	F	V	A	S	A	V	E	H
ID 489	Q	R	K	N	E	R	V	L	E	E	Q	D	S	E	H	S	K	R	F	R	I	G	I	H	N	E	Q	D	V	I	S	G	S	E	K	G	S	S	L	G	F	V	A	S	A	V	K	H
ID 490	Q	R	K	N	E	R	V	L	E	V	Q	D	S	E	H	S	K	Q	F	R	I	G	I	H	D	K	P	D	V	I	S	G	S	E	K	G	S	S	L	G	F	V	A	S	A	V	E	H
ID 493	Q	R	K	N	E	R	V	L	E	V	Q	D	S	E	H	S	K	Q	F	R	I	G	I	H	Y	K	P	D	V	I	S	G	S	E	K	G	S	S	L	G	F	V	A	S	A	V	E	H
ID 500	D	S	Q	N	G	R	V	L	E	V	Q	D	S	E	H	S	K	Q	F	R	I	G	I	H	D	K	P	D	V	I	S	G	S	E	K	G	S	S	L	G	F	V	A	S	A	V	K	H
ID 502	Q	R	K	N	E	R	V	L	E	V	Q	D	S	E	H	S	K	Q	F	R	I	G	I	H	Y	K	P	D	V	I	S	G	S	E	K	G	S	S	L	G	F	V	A	S	A	V	E	H
ID 503	Q	R	K	N	E	R	V	L	E	E	Q	D	P	E	H	S	K	R	F	K	I	G	I	H	Y	K	P	D	V	I	S	G	S	E	K	G	S	S	L	G	F	V	A	S	A	V	E	H
ID 504	Q	R	K	N	E	R	V	L	E	I	Q	D	S	E	H	S	K	Q	F	R	I	G	I	H	D	K	P	D	V	I	S	G	S	E	K	G	S	S	L	G	F	V	A	S	A	V	K	H
ID 505	Q	R	K	N	E	R	V	L	E	I	Q	D	S	E	H	S	K	Q	F	R	I	G	I	H	D	K	P	D	V	I	S	G	S	E	K	G	S	S	L	G	F	V	A	S	A	V	K	H
ID 507	Q	R	K	N	E	R	V	L	E	V	Q	D	S	E	D	S	K	Q	F	R	I	G	I	H	Y	K	P	D	V	I	S	G	S	E	K	G	S	S	L	G	F	V	A	S	A	V	E	H
ID 508	Q	R	K	N	E	R	V	L	E	V	Q	D	S	E	D	S	K	Q	F	R	I	G	I	H	D	K	P	D	V	I	S	G	S	E	K	G	S	S	L	G	F	V	A	S	A	V	K	H
ID 509	Q	R	K	N	E	R	V	L	E	V	Q	D	S	E	H	S	K	Q	F	R	I	G	I	H	D	K	P	D	V	I	S	G	S	E	K	G	S	S	L	G	F	V	A	S	A	V	E	H
ID 510	Q	R	K	N	E	R	V	L	E	V	Q	D	S	E	D	S	K	R	F	R	I	G	I	H	D	K	P	D	V	I	S	G	S	E	K	G	S	S	L	G	F	V	A	S	A	V	E	H
ID 513	Q	R	K	N	E	R	V	L	E	V	Q	D	S	E	H	S	K	Q	F	R	I	G	I	H	Y	K	P	D	V	I	S	G	S	E	K	G	S	S	L	G	F	V	A	S	A	V	K	H
ID 514	Q	R	K	N	E	R	V	L	E	V	Q	D	S	E	H	S	K	Q	F	R	I	G	I	H	D	K	P	D	V	I	S	G	S	E	K	G	S	S	L	G	F	V	A	S	A	V	K	H
ID 515	Q	R	K	N	E	R	V	L	E	V	Q	D	S	E	H	S	K	Q	F	R	I	G	I	H	D	K	P	D	V	I	S	G	S	E	K	G	S	S	L	G	F	V	A	S	A	V	E	H
ID 516	Q	R	K	K	E	R	V	L	E	E	Q	D	S	E	H	S	K	Q	F	R	I	G	I	H	Y	K	P	D	V	I	S	G	S	E	K	G	S	S	L	G	F	V	A	S	A	V	K	H
ID 517	Q	R	K	N	E	R	V	L	E	V	Q	D	S	E	H	S	K	Q	F	R	I	G	I	H	Y	K	P	D	V	I	S	G	S	E	K	G	S	S	L	G	F	V	A	S	A	V	E	H
ID 519	Q	R	K	N	E	R	V	L	E	V	Q	D	S	E	H	S	K	Q	F	R	I	G	I	H	D	K	P	D	V	I	S	G	S	E	K	G	S	S	L	G	F	V	A	S	A	V	K	H
ID 521	Q	R	K	N	E	R	V	L	E	V	Q	D	S	E	H	S	K	Q	F	R	I	G	I	H	Y	K	P	D	V	I	S	G	S	E	K	G	S	S	L	G	F	V	A	S	A	V	E	H
ID 523	Q	R	K	N	E	R	V	L	E	V	Q	D	S	E	H	S	K	Q	F	R	I	G	I	H	D	K	P	D	V	I	S	G	S	E	K	G	S	S	L	G	F	V	A	S	A	V	E	H
ID 524	Q	R	K	N	E	R	V	L	E	V	Q	D	S	E	H	S	K	Q	F	R	I	G	I	H	D	K	P	D	V	I	S	G	S	E	K	G	S	S	L	G	F	V	A	S	A	V	K	H
ID 525	Q	R	K	N	E	R	V	L	E	V	Q	D	S	E	H	S	K	Q	F	R	I	G	I	H	D	K	P	D	V	I	S	G	S	E	K	G	S	S	L	G	F	V	A	S	A	V	K	H
ID 526	Q	R	K	N	E	R	V	L	E	V	Q	D	S	E	H	S	K	Q	F	R	I	G	I	H	D	K	P	D	V	I	S	G	S	E	K	G	S	S	L	G	F	V	A	S	A	V	K	H
ID 528	Q	R	K	N	E	R	V	L	E	V	Q	D	S	E	D	S	K	Q	F	R	I	G	I	H	Y	K	P	D	V	I	S	G	S	E	K	G	S	S	L	G	F	V	A	S	A	V	E	H
ID 529	Q	R	K	N	E	R	V	L	E	V	Q	D	S	E	D	S	K	Q	F	R	I	G	I	H	Y	K	P	D	V	I	S	G	S	E	K	G	S	S	L	G	F	V	A	S	A	V	E	H
ID 533	Q	R	K	N	E	R	V	L	E	V	Q	D	S	E	H	S	K	Q	F	R	I	G	I	H	D	K	P	D	V	I	S	G	S	E	K	G	S	S	L	G	F	V	A	S	A	V	K	H
ID 534	Q	R	K	N	E	R	V	L	E	V	Q	D	S	E	H	S	K	Q	F	R	I	G	I	H	Y	K	P	D	V	I	S	G	S	E	K	G	S	S	L	G	F	V	A	S	A	V	K	H
ID 535	Q	R	K	N	E	R	V	L	E	V	Q	D	S	E	D	S	K	Q	F	R	I	G	I	H	Y	K	P	D	V	I	S	G	S	E	K	G	S	S	L	G	F	V	A	S	A	V	E	H
ID 539	Q	R	K	N	E	R	V	L	E	V	Q	D	S	E	D	S	K	Q	F	R	I	G	I	H	D	K	P	D	V	I	S	G	S	E	K	G	S	S	L	G	F	V	A	S	A	V	K	H
ID 540	Q	R	K	N	E	R	V	L	E	V	Q	D	S	E	H	S	K	Q	F	R	I	G	I	H	D	K	P	D	V	I	S	G	S	E	K	G	S	S	L	G	F	V	A	S	A	V	E	H
ID 542	Q	R	K	N	E	R	V	L	E	V	Q	D	S	E	H	S	K	Q	F	R	I	G	I	H	Y	K	P	D	V	I	S	G	S	E	K	G	S	S	L	G	F	V	A	S	A	V	K	H
ID 543	Q	R	K	N	E	R	V	L	E	V	-	-	L	G	A	F	K	Q	F	R	I	G	I	H	Y	K	P	D	V	I	S	G	S	E	K	G	S	S	L	G	F	V	A	S	A	V	K	H
ID 544	Q	R	K	N	E	R	V	L	E	V	Q	D	S	E	H	S	K	Q	F	R	I	G	I	H	D	K	P	D	V	I	S	G	S	E	K	G	S	S	L	G	F	V	A	S	A	V	K	H
ID 545	Q	R	K	N	E	R	V	L	E	I	Q	D	S	E	H	S	K	Q	F	R	I	G	I	H	D	K	P	D	V	I	S	G	S	E	K	G	S	S	L	G	F	V	A	S	A	V	K	H
ID 546	Q	R	K	N	E	R	V	L	E	V	Q	D	S	E	D	S	K	Q	F	R	I	G	I	H	Y	K	P	D	V	I	S	G	S	E	K	G	S	S	L	G	F	V	A	S	A	V	E	H
ID 547	Q	R	K	N	E	H	V	L	E	E	Q	D	L	E	H	S	K	R	F	K	I	G	I	H	Y	K	P	D	V	I	S	G	S	E	K	G	S	S	L	G	F	V	A	S	A	V	K	H
ID 554	Q	R	K	N	E	H	V	L	E	E	Q	D	P	E	H	S	K	R	F	K	I	G	I	H	Y	K	P	D	V	I	S	G	S	E	K	G	S	S	L	G	F	V	A	S	A	V	E	H
ID 556	Q	R	K	N	E	R	V	L	E	V	Q	D	S	E	D	S	K	Q	F	R	I	G	I	H	Y	K	P	D	V	I	S	G	S	E	K	G	S	S	L	G	F	V	A	S	A	V	E	H
ID 559	D	S	Q	N	G	R	V	L	E	V	Q	D	S	E	D	S	K	Q	F	R	I	G	I	H	D	K	P	D	V	I	S	G	S	E	K	G	S	S	L	G	F	V	A	S	A	V	E	H
ID 560	Q	R	K	N	E	R	V	L	E	V	Q	D	S	E	H	S	K	Q	F	R	I	G	I	H	D	K	P	D	V	I	S	G	S	E	K	G	S	S	L	G	F	V	A	S	A	V	K	H
ID 563	Q	R	K	N	E	R	V	L	E	V	Q	D	S	E	D	S	K	Q	F	R	I	G	I	H	Y	K	P	D	V	I	S	G	S	E	K	G	S	S	L	G	F	V	A	S	A	V	E	H
ID 564	Q	R	K	N	E	R	V	L	E	V	Q	D	S	E	H	S	K	Q	F	R	I	G	I	H	D	K	P	D	V	I	S	G	S	E	K	G	S	S	L	G	F	V	A	S	A	V	E	H
ID 566	Q	R	K	N	E	R	V	L	E	V	Q	D	S	E	H	S	K	Q	F	R	I	G	I	H	D	K	P	D	V	I	S	G	S	E	K	G	S	S	L	G	F	V	A	S	A	V	K	H
ID 568	Q	R	K	N	E	R	V	L	E	V	Q	D	S	E	H	S	K	Q	F	R	I	G	I	H	Y	K	P	D	V	I	S	G	S	E	K	G	S	S	L	G	F	V	A	S	A	V	K	H
ID 571	Q	R	K	N	E	R	V	L	E	E	Q	D	L	E	H	S	K	R	F	K	I	G	I	H	Y	K	P	D	V	I	S	G	S	E	K	G	S	S	L	G	F	V	A	S	A	V	K	H
ID 574	Q	R	K	N	E	R	V	L	E	E	Q	D	L	E	H	S	K	R	F	K	I	G	I	H	D	K	P	D	V	I	S	G	S	E	K	G	S	S	L	G	F	V	A	S	A	V	E	H
ID 576	Q	R	K	N	E	R	V	L	E	V	Q	D	S	E	D	S	K	Q	F	R	I	G	I	H	D	K	P	D	V	I	S	G	S	E	K	G	S	S	L	G	F	V	A	S	A	V	K	H
ID 578	Q	R	K	N	E	R	V	L	E	V	Q	D	S	E	H	S	K	Q	F	R	I	G	I	H	D	K	P	D	V	I	S	G	S	E	K	G	S	S	L	G	F	V	A	S	A	V	E	H
ID 579	Q	R	K	T	E	R	V	L	E	E	Q	D	P	E	H	S	K	R	F	K	I	G	I	H	Y	K	P	D	V	I	S	G	S	E	K	G	S	S	L	G	F	V	A	S	A	V	K	H
ID 582	Q	R	K	N	E	R	V	L	E	I	Q	D	S	E	H	S	K	Q	F	R	I	G	I	H	D	K	P	D	V	I	S	G	S	E	K	G	S	S	L	G	F	V	A	S	A	V	K	H
ID 583	Q	R	K	N	E	R	V	L	E	I	Q	D	S	E	H	S	K	Q	F	R	I	G	I	H	Y	K	P	D	V	I	S	G	S	E	K	G	S	S	L	G	F	V	A	S	A	V	E	H
ID 587	Q	R	K	N	E	R	V	L	E	V	Q	D	S	E	D	S	K	Q	F	R	I	G	I	H	Y	K	P	D	V	I	S	G	S	E	K	G	S	S	L	G	F	V	A	S	A	V	K	H
ID 589	Q	R	K	N	E	R	V	L	E	V	Q	D	S	E	D	S	K	Q	F	R	I	G	I	H	Y	K	P	D	V	I	S	G	S	E	K	G	S	S	L	G	F	V	A	S	A	V	E	H
ID 590	Q	R	K	N	E	R	V	L	E	V	Q	D	S	E	D	S	K	Q	F	R	I	G	I	H	Y	K	P	D	V	I	S	G	S	E	K	G	S	S	L	G	F	V	A	S	A	V	E	H
ID 591	Q	R	K	N	E	R	V	L	E	E	Q	D	P	E	H	S	K	R	F	K	I	G	I	H	Y	K	P	D	V	I	S	G	S	E	K	G	S	S	L	G	F	V	A	S	A	V	E	H
ID 592	Q	R	K	N	E	R	V	L	E	V	Q	D	S	E	H	S	K	Q	F	R	I	G	I	H	D	K	P	D	V	I	S	G	S	E	K	G	S	S	L	G	F	V	A	S	A	V	E	H
ID 593	D	S	Q	N	G	R	V	L	E	V	Q	D	S	E	D	S	K	Q	F	R	I	G	I	H	Y	K	P	D	V	I	S	G	S	E	K	G	S	S	L	G	F	V	A	S	A	V	E	H
ID 594	Q	R	K	N	E	R	V	L	E	I	Q	D	S	E	H	S	K	Q	F	R	I	G	I	H	D	K	P	D	V	I	S	G	S	E	K	G	S	S	L	G	F	V	A	S	A	V	K	H
ID 598	Q	R	K	N	E	R	V	L	E	I	Q	D	S	E	H	S	K	Q	F	R	I	G	I	H	D	K	P	D	V	I	S	G	S	E	K	G	S	S	L	G	F	V	A	S	A	V	K	H
ID 600	D	S	Q	N	G	R	V	L	E	V	Q	D	S	E	H	S	K	Q	F	R	I	G	I	H	Y	K	P	D	V	I	S	G	S	E	K	G	S	S	L	G	F	V	A	S	A	V	E	H
ID 601	Q	R	K	N	E	R	V	L	E	V	Q	D	S	E	H	S	K	Q	F	R	I	G	I	H	D	K	P	D	V	I	S	G	S	E	K	G	N	S	L	G	F	V	A	S	A	V	K	H
ID 602	Q	R	K	N	E	H	V	L	E	V	Q	D	S	E	H	S	K	R	F	K	I	G	I	H	Y	K	P	D	V	I	S	G	S	E	K	G	S	S	L	G	F	V	A	S	A	V	E	H
ID 604	Q	R	K	N	E	R	V	L	E	V	Q	D	S	E	D	S	K	Q	F	R	I	G	I	H	Y	K	P	D	V	I	S	G	S	E	K	G	S	S	L	G	F	V	A	S	A	V	E	H
ID 605	Q	R	K	N	E	R	V	L	E	I	Q	D	S	E	H	S	K	R	F	R	I	G	I	H	D	K	P	D	V	I	S	G	S	E	K	G	S	S	L	G	F	V	A	S	A	V	E	H
ID 606	Q	R	K	N	E	R	V	L	E	V	Q	D	S	E	D	S	K	Q	F	R	I	G	I	H	Y	K	P	D	V	I	S	G	S	E	K	G	S	S	L	G	F	V	A	S	A	V	E	H
ID 607	Q	R	K	N	E	R	V	L	E	V	Q	D	S	E	D	S	K	Q	F	R	I	G	I	H	Y	K	P	D	V	I	S	G	S	E	K	G	S	S	L	G	F	V	A	S	A	V	E	H
ID 608	Q	R	K	N	E	R	V	L	E	V	Q	D	S	E	H	S	K	Q	F	R	I	G	I	H	D	K	P	D	V	I	S	G	S	E	K	G	S	S	L	G	F	V	A	S	A	V	E	H
ID 613	Q	R	K	N	E	R	V	L	E	V	Q	D	S	E	D	S	K	Q	F	R	I	G	I	H	Y	K	P	D	V	I	S	G	S	E	K	G	S	S	L	G	F	V	A	S	A	V	E	H
ID 615	Q	R	K	N	E	R	V	L	E	V	Q	D	S	E	D	S	K	Q	F	R	I	G	I	H	Y	K	P	D	V	I	S	G	S	E	K	G	S	S	L	G	F	V	A	S	A	V	K	H
ID 617	Q	R	K	N	E	H	V	L	E	E	Q	D	P	E	H	S	K	R	F	K	I	G	I	H	Y	K	P	D	V	I	S	G	S	E	K	G	S	S	L	G	F	V	A	S	A	V	E	H
ID 618	Q	R	K	N	E	R	V	L	E	E	Q	D	P	E	H	S	K	R	F	K	I	G	I	H	Y	K	P	D	V	I	S	G	S	E	K	G	S	S	L	G	F	V	A	S	A	V	E	H
ID 619	Q	R	K	N	E	R	V	L	E	V	Q	D	S	E	H	S	K	Q	F	R	I	G	I	H	Y	K	P	D	V	I	S	G	S	E	K	G	S	S	L	G	F	V	A	S	A	V	K	H
ID 622	D	S	Q	N	G	R	V	L	E	V	Q	D	S	E	H	S	K	Q	F	R	I	G	I	H	D	K	P	D	V	I	S	G	S	E	K	G	S	S	L	G	F	V	A	S	A	V	E	H
ID 626	Q	R	K	N	E	R	V	L	E	E	Q	D	L	E	H	S	K	R	F	R	I	G	I	H	D	K	P	D	V	I	S	G	S	E	K	G	S	S	L	G	F	V	A	S	A	V	E	H
ID 628	Q	R	K	N	E	R	V	L	E	V	Q	D	S	E	D	S	K	Q	F	R	I	G	I	H	Y	K	P	D	V	I	S	G	S	E	K	G	S	S	L	G	F	V	A	S	A	V	E	H
ID 631	Q	R	K	N	E	R	V	L	E	V	Q	D	S	E	H	S	K	Q	F	R	I	G	I	H	Y	K	P	D	V	I	S	G	S	E	K	G	S	S	L	G	F	V	A	S	A	V	E	H
ID 634	Q	R	K	N	E	R	V	L	E	V	Q	D	S	E	D	S	K	Q	F	R	I	G	I	H	Y	K	P	D	V	I	S	G	S	E	K	G	S	S	L	G	F	V	A	S	A	V	E	H
ID 635	Q	R	K	N	E	R	V	L	E	V	Q	D	S	E	D	S	K	Q	F	R	I	G	I	H	Y	K	P	D	V	I	S	G	S	E	K	G	S	S	L	G	F	V	A	S	A	V	E	H
ID 636	D	S	Q	N	G	R	V	L	E	V	Q	D	S	E	H	S	K	Q	F	R	I	G	I	H	Y	K	P	D	V	I	S	G	S	E	K	G	S	S	L	G	F	V	A	S	A	V	E	H
ID 637	Q	R	K	N	E	R	V	L	E	E	Q	D	P	E	H	S	K	R	F	K	I	G	I	H	Y	K	P	D	V	I	S	G	S	E	K	G	S	S	L	G	F	V	A	S	A	V	E	H
ID 639	Q	R	K	N	E	H	V	L	E	E	Q	D	P	E	H	S	K	R	F	K	I	G	I	H	Y	K	P	D	V	I	S	G	S	E	K	G	S	S	L	G	F	V	A	S	A	V	E	H
ID 640	Q	R	K	N	E	R	V	L	E	V	Q	D	S	E	H	S	K	Q	F	R	I	G	I	H	D	K	P	D	V	I	S	G	S	E	K	G	S	S	L	G	F	V	A	S	A	V	E	H
ID 641	Q	R	K	N	E	R	V	L	E	V	Q	G	L	G	A	F	K	Q	F	R	I	G	I	H	Y	K	P	D	V	I	S	G	S	E	K	G	S	S	L	G	F	V	A	S	A	V	K	H
ID 648	Q	R	K	N	E	R	V	L	E	E	Q	D	L	E	H	S	K	R	F	R	I	G	I	H	D	K	P	D	V	I	S	G	S	E	K	G	S	S	L	G	F	V	A	S	A	V	E	H
ID 649	Q	R	K	N	E	R	V	L	E	E	Q	D	P	E	H	S	K	R	F	K	I	G	I	H	D	K	P	D	V	I	S	G	S	E	K	G	S	S	L	G	F	V	A	S	A	V	E	H
ID 650	Q	R	K	N	E	R	V	L	E	V	Q	D	S	E	H	S	K	Q	F	R	I	G	I	H	D	K	P	D	V	I	S	G	S	E	K	G	S	S	L	G	F	V	A	S	A	V	K	H
ID 652	D	S	Q	N	G	R	V	L	E	V	Q	D	S	E	H	S	K	Q	F	R	I	G	I	H	Y	K	P	D	V	I	S	G	S	E	K	G	S	S	L	G	F	V	A	S	A	V	E	H
ID 654	Q	R	K	N	E	R	V	L	E	V	Q	D	S	E	H	S	K	R	F	R	I	G	I	H	Y	K	P	D	V	I	S	G	S	E	K	G	S	S	L	G	F	V	A	S	A	V	K	H
ID 655	Q	R	K	N	E	R	V	L	E	I	Q	D	S	E	H	S	K	Q	F	R	I	G	I	H	D	K	P	D	V	I	S	G	S	E	K	G	S	S	L	G	F	V	A	S	A	V	K	H
ID 659	Q	R	K	N	E	R	V	L	E	V	Q	D	S	E	H	S	K	Q	F	R	I	G	I	H	Y	K	P	D	V	I	S	G	S	E	K	G	S	S	L	G	F	V	A	S	A	V	K	H
ID 664	Q	R	K	N	E	R	V	L	E	V	Q	D	S	E	D	S	K	Q	F	R	I	G	I	H	D	K	P	D	V	I	S	G	S	E	K	G	S	S	L	G	F	V	A	S	A	V	K	H
ID 665	Q	R	K	N	E	R	V	L	E	V	Q	D	S	E	D	S	K	Q	F	R	I	G	I	H	D	K	P	D	V	I	S	G	S	E	K	G	S	S	L	G	F	V	A	S	A	V	K	H
ID 666	Q	R	K	N	E	R	V	L	E	V	Q	D	S	E	D	S	K	Q	F	R	I	G	I	H	Y	K	P	D	V	I	S	G	S	E	K	G	S	S	L	G	F	V	A	S	A	V	E	H
ID 670	Q	R	K	N	E	R	V	L	E	V	Q	D	S	E	D	S	K	Q	F	R	I	G	I	H	Y	K	P	D	V	I	S	G	S	E	K	G	S	S	L	G	F	V	A	S	A	V	E	H
ID 671	Q	R	K	N	E	R	V	L	E	V	Q	D	S	E	D	S	K	Q	F	R	I	G	I	H	Y	K	P	D	V	I	S	G	S	E	K	G	S	S	L	G	F	V	A	S	A	V	E	H
ID 672	Q	R	K	N	E	R	V	L	E	V	Q	D	S	E	H	S	K	Q	F	R	I	G	I	H	D	K	P	D	V	I	S	G	S	E	K	G	S	S	L	G	F	V	A	S	A	V	E	H
ID 673	Q	R	K	N	E	R	V	L	E	I	Q	D	S	E	H	S	K	R	F	R	I	G	I	H	D	K	P	D	V	I	S	G	S	E	K	G	S	S	L	G	F	V	A	S	A	V	K	H
ID 675	Q	R	K	N	E	R	V	L	E	V	Q	D	S	E	D	S	K	Q	F	R	I	G	I	H	Y	K	P	D	V	I	S	G	S	E	K	G	S	S	L	G	F	V	A	S	A	V	K	H
ID 676	Q	R	K	N	E	R	V	L	E	I	Q	D	S	E	H	S	K	R	F	R	I	G	I	H	Y	K	P	D	V	I	S	G	S	E	K	G	S	S	L	G	F	V	A	S	A	V	K	H
ID 677	Q	R	K	N	E	R	V	L	E	V	Q	D	S	E	H	S	K	Q	F	R	I	G	I	H	Y	K	P	D	V	I	S	G	S	E	K	G	S	S	L	G	F	V	A	S	A	V	K	H
