# Supplementary material for: Contribution of factor H-Binding protein sequence to the cross-reactivity of meningococcal native outer membrane vesicle vaccines with over-expressed fHbp variant group 1
Source: PLoS One. 2017 Jul 25;12(7):e0181508. doi: 10.1371/journal.pone.0181508 (PMC5526518; doi:10.1371/journal.pone.0181508)
Supplement: S2 Table — (XLSX) [file pone.0181508.s005.xlsx]

## Sheet: matrix
S2 Table. Pairwise comparison of number of different residues in fH-contact sequence of variant 1 fHbp peptides.
n m	ID 1	ID 2	ID 3	ID 4	ID 5	ID 6	ID 7	ID 8	ID 9	ID 10	ID 11	ID 12	ID 13	ID 14	ID 15	ID 35	ID 36	ID 37	ID 38	ID 39	ID 40	ID 52	ID 53	ID 54	ID 55	ID 56	ID 57	ID 58	ID 60	ID 61	ID 62	ID 63	ID 65	ID 66	ID 69	ID 71	ID 73	ID 74	ID 78	ID 80	ID 86	ID 87	ID 88	ID 89	ID 90	ID 91	ID 92	ID 100	ID 107
ID 1	0	2	3	2	2	2	3	4	4	4	4	4	4	6	6	5	2	2	5	5	1	2	3	1	9	4	2	1	4	2	2	3	5	3	7	3	3	5	2	1	7	6	1	1	4	1	4	1	4
ID 2	2	0	1	2	2	0	4	2	2	2	2	2	2	5	6	4	2	2	4	4	3	2	3	1	8	2	0	1	2	0	0	3	5	4	6	5	3	4	0	3	5	6	3	1	2	1	4	1	2
ID 3	3	1	0	3	3	1	5	1	1	1	1	1	1	6	7	5	3	1	5	5	4	3	4	2	9	1	1	2	1	1	1	2	6	5	7	4	4	5	1	4	6	7	4	2	1	2	5	2	1
ID 4	2	2	3	0	0	2	4	2	2	2	2	2	2	5	4	6	0	2	6	6	3	0	1	1	8	2	2	1	2	2	2	1	5	4	6	3	1	6	2	3	5	4	3	3	2	3	2	1	2
ID 5	2	2	3	0	0	2	4	2	2	2	2	2	2	5	4	6	0	2	6	6	3	0	1	1	8	2	2	1	2	2	2	1	5	4	6	3	1	6	2	3	5	4	3	3	2	3	2	1	2
ID 6	2	0	1	2	2	0	4	2	2	2	2	2	2	5	6	4	2	2	4	4	3	2	3	1	8	2	0	1	2	0	0	3	5	4	6	5	3	4	0	3	5	6	3	1	2	1	4	1	2
ID 7	3	4	5	4	4	4	0	6	6	6	6	6	6	4	8	2	4	4	2	2	4	4	5	3	7	6	4	3	6	4	4	5	7	2	5	4	3	3	4	2	9	8	2	4	6	4	6	3	6
ID 8	4	2	1	2	2	2	6	0	0	0	0	0	0	5	6	6	2	2	6	6	5	2	3	3	8	0	2	3	0	2	2	1	7	6	6	3	3	6	2	5	5	6	5	3	0	3	4	3	0
ID 9	4	2	1	2	2	2	6	0	0	0	0	0	0	5	6	6	2	2	6	6	5	2	3	3	8	0	2	3	0	2	2	1	7	6	6	3	3	6	2	5	5	6	5	3	0	3	4	3	0
ID 10	4	2	1	2	2	2	6	0	0	0	0	0	0	5	6	6	2	2	6	6	5	2	3	3	8	0	2	3	0	2	2	1	7	6	6	3	3	6	2	5	5	6	5	3	0	3	4	3	0
ID 11	4	2	1	2	2	2	6	0	0	0	0	0	0	5	6	6	2	2	6	6	5	2	3	3	8	0	2	3	0	2	2	1	7	6	6	3	3	6	2	5	5	6	5	3	0	3	4	3	0
ID 12	4	2	1	2	2	2	6	0	0	0	0	0	0	5	6	6	2	2	6	6	5	2	3	3	8	0	2	3	0	2	2	1	7	6	6	3	3	6	2	5	5	6	5	3	0	3	4	3	0
ID 13	4	2	1	2	2	2	6	0	0	0	0	0	0	5	6	6	2	2	6	6	5	2	3	3	8	0	2	3	0	2	2	1	7	6	6	3	3	6	2	5	5	6	5	3	0	3	4	3	0
ID 14	6	5	6	5	5	5	4	5	5	5	5	5	5	0	9	2	5	7	2	2	7	5	6	6	5	5	5	6	5	5	5	6	10	5	1	5	4	1	5	5	8	9	5	5	5	5	7	6	5
ID 15	6	6	7	4	4	6	8	6	6	6	6	6	6	9	0	10	4	6	10	10	7	4	5	5	4	6	6	5	6	6	6	5	1	8	10	7	5	10	6	7	1	0	7	7	6	7	6	5	6
ID 35	5	4	5	6	6	4	2	6	6	6	6	6	6	2	10	0	6	6	0	0	6	6	7	5	7	6	4	5	6	4	4	7	9	4	3	6	5	1	4	4	9	10	4	4	6	4	8	5	6
ID 36	2	2	3	0	0	2	4	2	2	2	2	2	2	5	4	6	0	2	6	6	3	0	1	1	8	2	2	1	2	2	2	1	5	4	6	3	1	6	2	3	5	4	3	3	2	3	2	1	2
ID 37	2	2	1	2	2	2	4	2	2	2	2	2	2	7	6	6	2	0	6	6	3	2	3	1	10	2	2	1	2	2	2	1	5	4	8	3	3	6	2	3	7	6	3	3	2	3	4	1	2
ID 38	5	4	5	6	6	4	2	6	6	6	6	6	6	2	10	0	6	6	0	0	6	6	7	5	7	6	4	5	6	4	4	7	9	4	3	6	5	1	4	4	9	10	4	4	6	4	8	5	6
ID 39	5	4	5	6	6	4	2	6	6	6	6	6	6	2	10	0	6	6	0	0	6	6	7	5	7	6	4	5	6	4	4	7	9	4	3	6	5	1	4	4	9	10	4	4	6	4	8	5	6
ID 40	1	3	4	3	3	3	4	5	5	5	5	5	5	7	7	6	3	3	6	6	0	3	4	2	10	5	3	2	5	3	3	4	6	4	8	4	4	6	3	2	8	7	2	2	5	2	5	2	5
ID 52	2	2	3	0	0	2	4	2	2	2	2	2	2	5	4	6	0	2	6	6	3	0	1	1	8	2	2	1	2	2	2	1	5	4	6	3	1	6	2	3	5	4	3	3	2	3	2	1	2
ID 53	3	3	4	1	1	3	5	3	3	3	3	3	3	6	5	7	1	3	7	7	4	1	0	2	9	3	3	2	3	3	3	2	6	5	7	4	2	7	3	4	6	5	4	4	3	4	3	2	3
ID 54	1	1	2	1	1	1	3	3	3	3	3	3	3	6	5	5	1	1	5	5	2	1	2	0	9	3	1	0	3	1	1	2	4	3	7	4	2	5	1	2	6	5	2	2	3	2	3	0	3
ID 55	9	8	9	8	8	8	7	8	8	8	8	8	8	5	4	7	8	10	7	7	10	8	9	9	0	8	8	9	8	8	8	9	5	8	6	8	7	6	8	8	3	4	8	8	8	8	10	9	8
ID 56	4	2	1	2	2	2	6	0	0	0	0	0	0	5	6	6	2	2	6	6	5	2	3	3	8	0	2	3	0	2	2	1	7	6	6	3	3	6	2	5	5	6	5	3	0	3	4	3	0
ID 57	2	0	1	2	2	0	4	2	2	2	2	2	2	5	6	4	2	2	4	4	3	2	3	1	8	2	0	1	2	0	0	3	5	4	6	5	3	4	0	3	5	6	3	1	2	1	4	1	2
ID 58	1	1	2	1	1	1	3	3	3	3	3	3	3	6	5	5	1	1	5	5	2	1	2	0	9	3	1	0	3	1	1	2	4	3	7	4	2	5	1	2	6	5	2	2	3	2	3	0	3
ID 60	4	2	1	2	2	2	6	0	0	0	0	0	0	5	6	6	2	2	6	6	5	2	3	3	8	0	2	3	0	2	2	1	7	6	6	3	3	6	2	5	5	6	5	3	0	3	4	3	0
ID 61	2	0	1	2	2	0	4	2	2	2	2	2	2	5	6	4	2	2	4	4	3	2	3	1	8	2	0	1	2	0	0	3	5	4	6	5	3	4	0	3	5	6	3	1	2	1	4	1	2
ID 62	2	0	1	2	2	0	4	2	2	2	2	2	2	5	6	4	2	2	4	4	3	2	3	1	8	2	0	1	2	0	0	3	5	4	6	5	3	4	0	3	5	6	3	1	2	1	4	1	2
ID 63	3	3	2	1	1	3	5	1	1	1	1	1	1	6	5	7	1	1	7	7	4	1	2	2	9	1	3	2	1	3	3	0	6	5	7	2	2	7	3	4	6	5	4	4	1	4	3	2	1
ID 65	5	5	6	5	5	5	7	7	7	7	7	7	7	10	1	9	5	5	9	9	6	5	6	4	5	7	5	4	7	5	5	6	0	7	11	8	6	9	5	6	2	1	6	6	7	6	7	4	7
ID 66	3	4	5	4	4	4	2	6	6	6	6	6	6	5	8	4	4	4	4	4	4	4	5	3	8	6	4	3	6	4	4	5	7	0	6	4	3	4	4	2	9	8	2	4	6	4	6	3	6
ID 69	7	6	7	6	6	6	5	6	6	6	6	6	6	1	10	3	6	8	3	3	8	6	7	7	6	6	6	7	6	6	6	7	11	6	0	6	5	2	6	6	9	10	6	6	6	6	8	7	6
ID 71	3	5	4	3	3	5	4	3	3	3	3	3	3	5	7	6	3	3	6	6	4	3	4	4	8	3	5	4	3	5	5	2	8	4	6	0	2	6	5	2	8	7	2	4	3	4	5	4	3
ID 73	3	3	4	1	1	3	3	3	3	3	3	3	3	4	5	5	1	3	5	5	4	1	2	2	7	3	3	2	3	3	3	2	6	3	5	2	0	5	3	2	6	5	2	4	3	4	3	2	3
ID 74	5	4	5	6	6	4	3	6	6	6	6	6	6	1	10	1	6	6	1	1	6	6	7	5	6	6	4	5	6	4	4	7	9	4	2	6	5	0	4	4	9	10	4	4	6	4	8	5	6
ID 78	2	0	1	2	2	0	4	2	2	2	2	2	2	5	6	4	2	2	4	4	3	2	3	1	8	2	0	1	2	0	0	3	5	4	6	5	3	4	0	3	5	6	3	1	2	1	4	1	2
ID 80	1	3	4	3	3	3	2	5	5	5	5	5	5	5	7	4	3	3	4	4	2	3	4	2	8	5	3	2	5	3	3	4	6	2	6	2	2	4	3	0	8	7	0	2	5	2	5	2	5
ID 86	7	5	6	5	5	5	9	5	5	5	5	5	5	8	1	9	5	7	9	9	8	5	6	6	3	5	5	6	5	5	5	6	2	9	9	8	6	9	5	8	0	1	8	6	5	6	7	6	5
ID 87	6	6	7	4	4	6	8	6	6	6	6	6	6	9	0	10	4	6	10	10	7	4	5	5	4	6	6	5	6	6	6	5	1	8	10	7	5	10	6	7	1	0	7	7	6	7	6	5	6
ID 88	1	3	4	3	3	3	2	5	5	5	5	5	5	5	7	4	3	3	4	4	2	3	4	2	8	5	3	2	5	3	3	4	6	2	6	2	2	4	3	0	8	7	0	2	5	2	5	2	5
ID 89	1	1	2	3	3	1	4	3	3	3	3	3	3	5	7	4	3	3	4	4	2	3	4	2	8	3	1	2	3	1	1	4	6	4	6	4	4	4	1	2	6	7	2	0	3	0	5	2	3
ID 90	4	2	1	2	2	2	6	0	0	0	0	0	0	5	6	6	2	2	6	6	5	2	3	3	8	0	2	3	0	2	2	1	7	6	6	3	3	6	2	5	5	6	5	3	0	3	4	3	0
ID 91	1	1	2	3	3	1	4	3	3	3	3	3	3	5	7	4	3	3	4	4	2	3	4	2	8	3	1	2	3	1	1	4	6	4	6	4	4	4	1	2	6	7	2	0	3	0	5	2	3
ID 92	4	4	5	2	2	4	6	4	4	4	4	4	4	7	6	8	2	4	8	8	5	2	3	3	10	4	4	3	4	4	4	3	7	6	8	5	3	8	4	5	7	6	5	5	4	5	0	3	4
ID 100	1	1	2	1	1	1	3	3	3	3	3	3	3	6	5	5	1	1	5	5	2	1	2	0	9	3	1	0	3	1	1	2	4	3	7	4	2	5	1	2	6	5	2	2	3	2	3	0	3
ID 107	4	2	1	2	2	2	6	0	0	0	0	0	0	5	6	6	2	2	6	6	5	2	3	3	8	0	2	3	0	2	2	1	7	6	6	3	3	6	2	5	5	6	5	3	0	3	4	3	0
ID 108	2	4	5	2	2	4	3	4	4	4	4	4	4	4	6	5	2	4	5	5	3	2	3	3	7	4	4	3	4	4	4	3	7	3	5	1	1	5	4	1	7	6	1	3	4	3	4	3	4
ID 110	1	3	4	3	3	3	2	5	5	5	5	5	5	5	7	4	3	3	4	4	2	3	4	2	8	5	3	2	5	3	3	4	6	2	6	2	2	4	3	0	8	7	0	2	5	2	5	2	5
ID 112	4	2	1	2	2	2	6	0	0	0	0	0	0	5	6	6	2	2	6	6	5	2	3	3	8	0	2	3	0	2	2	1	7	6	6	3	3	6	2	5	5	6	5	3	0	3	4	3	0
ID 116	7	6	7	6	6	6	5	6	6	6	6	6	6	1	10	3	6	8	3	3	8	6	7	7	6	6	6	7	6	6	6	7	11	6	0	6	5	2	6	6	9	10	6	6	6	6	8	7	6
ID 117	1	1	2	1	1	1	3	3	3	3	3	3	3	6	5	5	1	1	5	5	2	1	2	0	9	3	1	0	3	1	1	2	4	3	7	4	2	5	1	2	6	5	2	2	3	2	3	0	3
ID 120	6	6	7	7	7	6	5	8	8	8	8	8	8	7	11	6	7	7	6	6	7	7	8	6	10	8	6	6	8	6	6	8	10	3	8	7	6	6	6	5	11	11	5	6	8	6	9	6	8
ID 121	6	5	6	5	5	5	4	5	5	5	5	5	5	0	9	2	5	7	2	2	7	5	6	6	5	5	5	6	5	5	5	6	10	5	1	5	4	1	5	5	8	9	5	5	5	5	7	6	5
ID 122	6	5	6	5	5	5	4	5	5	5	5	5	5	0	9	2	5	7	2	2	7	5	6	6	5	5	5	6	5	5	5	6	10	5	1	5	4	1	5	5	8	9	5	5	5	5	7	6	5
ID 123	7	6	7	6	6	6	5	6	6	6	6	6	6	1	10	3	6	8	3	3	8	6	7	7	6	6	6	7	6	6	6	7	11	6	2	6	5	2	6	6	9	10	6	6	6	6	8	7	6
ID 124	6	5	6	5	5	5	4	5	5	5	5	5	5	0	9	2	5	7	2	2	7	5	6	6	5	5	5	6	5	5	5	6	10	5	1	5	4	1	5	5	8	9	5	5	5	5	7	6	5
ID 125	4	2	1	2	2	2	6	0	0	0	0	0	0	5	6	6	2	2	6	6	5	2	3	3	8	0	2	3	0	2	2	1	7	6	6	3	3	6	2	5	5	6	5	3	0	3	4	3	0
ID 126	4	2	1	2	2	2	6	0	0	0	0	0	0	5	6	6	2	2	6	6	5	2	3	3	8	0	2	3	0	2	2	1	7	6	6	3	3	6	2	5	5	6	5	3	0	3	4	3	0
ID 127	4	2	1	2	2	2	6	0	0	0	0	0	0	5	6	6	2	2	6	6	5	2	3	3	8	0	2	3	0	2	2	1	7	6	6	3	3	6	2	5	5	6	5	3	0	3	4	3	0
ID 128	4	2	1	2	2	2	6	0	0	0	0	0	0	5	6	6	2	2	6	6	5	2	3	3	8	0	2	3	0	2	2	1	7	6	6	3	3	6	2	5	5	6	5	3	0	3	4	3	0
ID 129	2	0	1	2	2	0	4	2	2	2	2	2	2	5	6	4	2	2	4	4	3	2	3	1	8	2	0	1	2	0	0	3	5	4	6	5	3	4	0	3	5	6	3	1	2	1	4	1	2
ID 130	3	1	2	3	3	1	5	3	3	3	3	3	3	6	7	5	3	3	5	5	4	3	4	2	9	3	1	2	3	1	1	4	6	5	7	6	4	5	1	4	6	7	4	2	3	2	5	2	3
ID 131	3	1	2	1	1	1	5	1	1	1	1	1	1	4	5	5	1	3	5	5	4	1	2	2	7	1	1	2	1	1	1	2	6	5	5	4	2	5	1	4	4	5	4	2	1	2	3	2	1
ID 132	3	1	2	1	1	1	5	1	1	1	1	1	1	4	5	5	1	3	5	5	4	1	2	2	7	1	1	2	1	1	1	2	6	5	5	4	2	5	1	4	4	5	4	2	1	2	3	2	1
ID 135	2	2	3	0	0	2	4	2	2	2	2	2	2	5	4	6	0	2	6	6	3	0	1	1	8	2	2	1	2	2	2	1	5	4	6	3	1	6	2	3	5	4	3	3	2	3	2	1	2
ID 136	0	2	3	2	2	2	3	4	4	4	4	4	4	6	6	5	2	2	5	5	1	2	3	1	9	4	2	1	4	2	2	3	5	3	7	3	3	5	2	1	7	6	1	1	4	1	4	1	4
ID 139	2	0	1	2	2	0	4	2	2	2	2	2	2	5	6	4	2	2	4	4	3	2	3	1	8	2	0	1	2	0	0	3	5	4	6	5	3	4	0	3	5	6	3	1	2	1	4	1	2
ID 142	4	2	1	2	2	2	6	0	0	0	0	0	0	5	6	6	2	2	6	6	5	2	3	3	8	0	2	3	0	2	2	1	7	6	6	3	3	6	2	5	5	6	5	3	0	3	4	3	0
ID 144	0	2	3	2	2	2	3	4	4	4	4	4	4	6	6	5	2	2	5	5	1	2	3	1	9	4	2	1	4	2	2	3	5	3	7	3	3	5	2	1	7	6	1	1	4	1	4	1	4
ID 145	4	2	1	2	2	2	6	0	0	0	0	0	0	5	6	6	2	2	6	6	5	2	3	3	8	0	2	3	0	2	2	1	7	6	6	3	3	6	2	5	5	6	5	3	0	3	4	3	0
ID 146	3	1	0	3	3	1	5	1	1	1	1	1	1	6	7	5	3	1	5	5	4	3	4	2	9	1	1	2	1	1	1	2	6	5	7	4	4	5	1	4	6	7	4	2	1	2	5	2	1
ID 148	3	1	2	1	1	1	5	1	1	1	1	1	1	4	5	5	1	3	5	5	4	1	2	2	7	1	1	2	1	1	1	2	6	5	5	4	2	5	1	4	4	5	4	2	1	2	3	2	1
ID 149	2	2	3	0	0	2	4	2	2	2	2	2	2	5	4	6	0	2	6	6	3	0	1	1	8	2	2	1	2	2	2	1	5	4	6	3	1	6	2	3	5	4	3	3	2	3	2	1	2
ID 150	4	2	1	2	2	2	6	0	0	0	0	0	0	5	6	6	2	2	6	6	5	2	3	3	8	0	2	3	0	2	2	1	7	6	6	3	3	6	2	5	5	6	5	3	0	3	4	3	0
ID 154	3	1	2	1	1	1	5	1	1	1	1	1	1	4	5	5	1	3	5	5	4	1	2	2	7	1	1	2	1	1	1	2	6	5	5	4	2	5	1	4	4	5	4	2	1	2	3	2	1
ID 155	2	2	3	0	0	2	4	2	2	2	2	2	2	5	4	6	0	2	6	6	3	0	1	1	8	2	2	1	2	2	2	1	5	4	6	3	1	6	2	3	5	4	3	3	2	3	2	1	2
ID 156	2	0	1	2	2	0	4	2	2	2	2	2	2	5	6	4	2	2	4	4	3	2	3	1	8	2	0	1	2	0	0	3	5	4	6	5	3	4	0	3	5	6	3	1	2	1	4	1	2
ID 157	2	0	1	2	2	0	4	2	2	2	2	2	2	5	6	4	2	2	4	4	3	2	3	1	8	2	0	1	2	0	0	3	5	4	6	5	3	4	0	3	5	6	3	1	2	1	4	1	2
ID 158	4	2	1	2	2	2	6	0	0	0	0	0	0	5	6	6	2	2	6	6	5	2	3	3	8	0	2	3	0	2	2	1	7	6	6	3	3	6	2	5	5	6	5	3	0	3	4	3	0
ID 159	1	1	2	1	1	1	3	3	3	3	3	3	3	6	5	5	1	1	5	5	2	1	2	0	9	3	1	0	3	1	1	2	4	3	7	4	2	5	1	2	6	5	2	2	3	2	3	0	3
ID 163	4	2	1	2	2	2	6	0	0	0	0	0	0	5	6	6	2	2	6	6	5	2	3	3	8	0	2	3	0	2	2	1	7	6	6	3	3	6	2	5	5	6	5	3	0	3	4	3	0
ID 164	2	2	1	2	2	2	4	2	2	2	2	2	2	7	6	6	2	0	6	6	3	2	3	1	10	2	2	1	2	2	2	1	5	4	8	3	3	6	2	3	7	6	3	3	2	3	4	1	2
ID 208	4	2	1	2	2	2	6	0	0	0	0	0	0	5	6	6	2	2	6	6	5	2	3	3	8	0	2	3	0	2	2	1	7	6	6	3	3	6	2	5	5	6	5	3	0	3	4	3	0
ID 209	5	5	6	5	5	5	7	7	7	7	7	7	7	10	1	9	5	5	9	9	6	5	6	4	5	7	5	4	7	5	5	6	0	7	11	8	6	9	5	6	2	1	6	6	7	6	7	4	7
ID 210	6	6	7	4	4	6	8	6	6	6	6	6	6	9	0	10	4	6	10	10	7	4	5	5	4	6	6	5	6	6	6	5	1	8	10	7	5	10	6	7	1	0	7	7	6	7	6	5	6
ID 211	6	6	7	4	4	6	8	6	6	6	6	6	6	9	0	10	4	6	10	10	7	4	5	5	4	6	6	5	6	6	6	5	1	8	10	7	5	10	6	7	1	0	7	7	6	7	6	5	6
ID 212	8	6	5	6	6	6	10	4	4	4	4	4	4	9	2	10	6	6	10	10	9	6	7	7	4	4	6	7	4	6	6	5	3	10	10	7	7	10	6	9	1	2	9	7	4	7	8	7	4
ID 213	9	7	6	7	7	7	11	5	5	5	5	5	5	10	3	11	7	7	11	11	10	7	8	8	5	5	7	8	5	7	7	6	4	11	11	8	8	11	7	10	2	3	10	8	5	8	9	8	5
ID 214	8	6	5	6	6	6	10	4	4	4	4	4	4	9	2	10	6	6	10	10	9	6	7	7	4	4	6	7	4	6	6	5	3	10	10	7	7	10	6	9	1	2	9	7	4	7	8	7	4
ID 215	6	6	7	7	7	6	5	8	8	8	8	8	8	7	11	6	7	7	6	6	7	7	8	6	10	8	6	6	8	6	6	8	10	3	8	7	6	6	6	5	11	11	5	6	8	6	9	6	8
ID 216	2	2	3	2	2	2	2	4	4	4	4	4	4	5	6	4	2	2	4	4	3	2	3	1	8	4	2	1	4	2	2	3	5	2	6	3	1	4	2	1	7	6	1	3	4	3	4	1	4
ID 217	9	8	9	10	10	8	7	10	10	10	10	10	10	5	7	5	10	10	5	5	10	10	11	9	3	10	8	9	10	8	8	11	6	8	6	10	9	4	8	8	6	7	8	8	10	8	12	9	10
ID 218	6	4	5	4	4	4	6	4	4	4	4	4	4	3	8	4	4	6	4	4	7	4	5	5	8	4	4	5	4	4	4	5	9	6	2	5	3	4	4	5	7	8	5	5	4	5	6	5	4
ID 219	6	5	6	5	5	5	4	5	5	5	5	5	5	0	9	2	5	7	2	2	7	5	6	6	5	5	5	6	5	5	5	6	10	5	1	5	4	1	5	5	8	9	5	5	5	5	7	6	5
ID 220	6	5	6	5	5	5	4	5	5	5	5	5	5	0	9	2	5	7	2	2	7	5	6	6	5	5	5	6	5	5	5	6	10	5	1	5	4	1	5	5	8	9	5	5	5	5	7	6	5
ID 221	6	5	6	5	5	5	4	5	5	5	5	5	5	0	9	2	5	7	2	2	7	5	6	6	5	5	5	6	5	5	5	6	10	5	1	5	4	1	5	5	8	9	5	5	5	5	7	6	5
ID 222	6	5	6	5	5	5	4	5	5	5	5	5	5	0	9	2	5	7	2	2	7	5	6	6	5	5	5	6	5	5	5	6	10	5	1	5	4	1	5	5	8	9	5	5	5	5	7	6	5
ID 223	5	4	5	6	6	4	3	6	6	6	6	6	6	1	10	1	6	6	1	1	6	6	7	5	6	6	4	5	6	4	4	7	9	4	2	6	5	0	4	4	9	10	4	4	6	4	8	5	6
ID 224	5	4	5	6	6	4	3	6	6	6	6	6	6	1	10	1	6	6	1	1	6	6	7	5	6	6	4	5	6	4	4	7	9	4	2	6	5	0	4	4	9	10	4	4	6	4	8	5	6
ID 225	5	4	5	6	6	4	3	6	6	6	6	6	6	1	10	1	6	6	1	1	6	6	7	5	6	6	4	5	6	4	4	7	9	4	2	6	5	0	4	4	9	10	4	4	6	4	8	5	6
ID 226	7	6	7	6	6	6	5	6	6	6	6	6	6	1	10	3	6	8	3	3	8	6	7	7	6	6	6	7	6	6	6	7	11	6	0	6	5	2	6	6	9	10	6	6	6	6	8	7	6
ID 227	7	6	7	6	6	6	5	6	6	6	6	6	6	1	10	3	6	8	3	3	8	6	7	7	6	6	6	7	6	6	6	7	11	6	0	6	5	2	6	6	9	10	6	6	6	6	8	7	6
ID 228	2	2	3	0	0	2	4	2	2	2	2	2	2	5	4	6	0	2	6	6	3	0	1	1	8	2	2	1	2	2	2	1	5	4	6	3	1	6	2	3	5	4	3	3	2	3	2	1	2
ID 229	2	2	3	0	0	2	4	2	2	2	2	2	2	5	4	6	0	2	6	6	3	0	1	1	8	2	2	1	2	2	2	1	5	4	6	3	1	6	2	3	5	4	3	3	2	3	2	1	2
ID 230	3	3	2	1	1	3	5	1	1	1	1	1	1	6	5	7	1	1	7	7	4	1	2	2	9	1	3	2	1	3	3	0	6	5	7	2	2	7	3	4	6	5	4	4	1	4	3	2	1
ID 231	2	2	3	0	0	2	4	2	2	2	2	2	2	5	4	6	0	2	6	6	3	0	1	1	8	2	2	1	2	2	2	1	5	4	6	3	1	6	2	3	5	4	3	3	2	3	2	1	2
ID 232	2	2	3	0	0	2	4	2	2	2	2	2	2	5	4	6	0	2	6	6	3	0	1	1	8	2	2	1	2	2	2	1	5	4	6	3	1	6	2	3	5	4	3	3	2	3	2	1	2
ID 233	2	2	3	0	0	2	4	2	2	2	2	2	2	5	4	6	0	2	6	6	3	0	1	1	8	2	2	1	2	2	2	1	5	4	6	3	1	6	2	3	5	4	3	3	2	3	2	1	2
ID 234	2	2	1	2	2	2	4	2	2	2	2	2	2	7	6	6	2	0	6	6	3	2	3	1	10	2	2	1	2	2	2	1	5	4	8	3	3	6	2	3	7	6	3	3	2	3	4	1	2
ID 235	5	3	4	3	3	3	5	3	3	3	3	3	3	4	7	5	3	5	5	5	6	3	4	4	7	3	3	4	3	3	3	4	8	3	5	4	2	5	3	4	6	7	4	4	3	4	5	4	3
ID 236	2	0	1	2	2	0	4	2	2	2	2	2	2	5	6	4	2	2	4	4	3	2	3	1	8	2	0	1	2	0	0	3	5	4	6	5	3	4	0	3	5	6	3	1	2	1	4	1	2
ID 237	2	2	3	0	0	2	4	2	2	2	2	2	2	5	4	6	0	2	6	6	3	0	1	1	8	2	2	1	2	2	2	1	5	4	6	3	1	6	2	3	5	4	3	3	2	3	2	1	2
ID 238	1	3	4	3	3	3	2	5	5	5	5	5	5	5	7	4	3	3	4	4	2	3	4	2	8	5	3	2	5	3	3	4	6	2	6	2	2	4	3	0	8	7	0	2	5	2	5	2	5
ID 239	2	2	1	2	2	2	4	2	2	2	2	2	2	7	6	6	2	0	6	6	3	2	3	1	10	2	2	1	2	2	2	1	5	4	8	3	3	6	2	3	7	6	3	3	2	3	4	1	2
ID 240	1	1	2	1	1	1	3	3	3	3	3	3	3	6	5	5	1	1	5	5	2	1	2	0	9	3	1	0	3	1	1	2	4	3	7	4	2	5	1	2	6	5	2	2	3	2	3	0	3
ID 241	1	3	4	3	3	3	4	5	5	5	5	5	5	7	7	6	3	3	6	6	2	3	4	2	10	5	3	2	5	3	3	4	6	4	8	4	4	6	3	2	8	7	2	2	5	2	5	2	5
ID 242	0	2	3	2	2	2	3	4	4	4	4	4	4	6	6	5	2	2	5	5	1	2	3	1	9	4	2	1	4	2	2	3	5	3	7	3	3	5	2	1	7	6	1	1	4	1	4	1	4
ID 243	0	2	3	2	2	2	3	4	4	4	4	4	4	6	6	5	2	2	5	5	1	2	3	1	9	4	2	1	4	2	2	3	5	3	7	3	3	5	2	1	7	6	1	1	4	1	4	1	4
ID 244	0	2	3	2	2	2	3	4	4	4	4	4	4	6	6	5	2	2	5	5	1	2	3	1	9	4	2	1	4	2	2	3	5	3	7	3	3	5	2	1	7	6	1	1	4	1	4	1	4
ID 245	0	2	3	2	2	2	3	4	4	4	4	4	4	6	6	5	2	2	5	5	1	2	3	1	9	4	2	1	4	2	2	3	5	3	7	3	3	5	2	1	7	6	1	1	4	1	4	1	4
ID 246	0	2	3	2	2	2	3	4	4	4	4	4	4	6	6	5	2	2	5	5	1	2	3	1	9	4	2	1	4	2	2	3	5	3	7	3	3	5	2	1	7	6	1	1	4	1	4	1	4
ID 247	2	2	3	2	2	2	4	4	4	4	4	4	4	7	5	6	2	2	6	6	3	2	3	1	9	4	2	1	4	2	2	3	4	4	8	5	3	6	2	3	6	5	3	3	4	3	4	1	4
ID 248	2	0	1	2	2	0	4	2	2	2	2	2	2	5	6	4	2	2	4	4	3	2	3	1	8	2	0	1	2	0	0	3	5	4	6	5	3	4	0	3	5	6	3	1	2	1	4	1	2
ID 249	1	1	2	1	1	1	3	3	3	3	3	3	3	6	5	5	1	1	5	5	2	1	2	0	9	3	1	0	3	1	1	2	4	3	7	4	2	5	1	2	6	5	2	2	3	2	3	0	3
ID 250	1	1	2	3	3	1	4	3	3	3	3	3	3	5	7	4	3	3	4	4	2	3	4	2	8	3	1	2	3	1	1	4	6	4	6	4	4	4	1	2	6	7	2	0	3	0	5	2	3
ID 251	1	1	2	1	1	1	3	3	3	3	3	3	3	6	5	5	1	1	5	5	2	1	2	0	9	3	1	0	3	1	1	2	4	3	7	4	2	5	1	2	6	5	2	2	3	2	3	0	3
ID 252	1	1	2	1	1	1	3	3	3	3	3	3	3	6	5	5	1	1	5	5	2	1	2	0	9	3	1	0	3	1	1	2	4	3	7	4	2	5	1	2	6	5	2	2	3	2	3	0	3
ID 253	1	2	3	2	2	2	2	4	4	4	4	4	4	5	6	4	2	2	4	4	2	2	3	1	8	4	2	1	4	2	2	3	5	2	6	4	3	4	2	2	7	6	2	2	4	2	4	1	4
ID 254	4	5	6	3	3	5	1	5	5	5	5	5	5	3	7	3	3	5	3	3	5	3	4	4	6	5	5	4	5	5	5	4	8	3	4	3	2	4	5	3	8	7	3	5	5	5	5	4	5
ID 255	2	2	3	2	2	2	5	2	2	2	2	2	2	4	6	5	2	4	5	5	3	2	3	3	7	2	2	3	2	2	2	3	7	5	5	3	3	5	2	3	5	6	3	1	2	1	4	3	2
ID 256	3	3	2	1	1	3	5	1	1	1	1	1	1	6	5	7	1	1	7	7	4	1	2	2	9	1	3	2	1	3	3	0	6	5	7	2	2	7	3	4	6	5	4	4	1	4	3	2	1
ID 257	3	1	2	1	1	1	5	1	1	1	1	1	1	4	5	5	1	3	5	5	4	1	2	2	7	1	1	2	1	1	1	2	6	5	5	4	2	5	1	4	4	5	4	2	1	2	3	2	1
ID 258	4	2	1	2	2	2	6	0	0	0	0	0	0	5	6	6	2	2	6	6	5	2	3	3	8	0	2	3	0	2	2	1	7	6	6	3	3	6	2	5	5	6	5	3	0	3	4	3	0
ID 259	4	2	1	2	2	2	6	0	0	0	0	0	0	5	6	6	2	2	6	6	5	2	3	3	8	0	2	3	0	2	2	1	7	6	6	3	3	6	2	5	5	6	5	3	0	3	4	3	0
ID 260	4	2	1	2	2	2	6	0	0	0	0	0	0	5	6	6	2	2	6	6	5	2	3	3	8	0	2	3	0	2	2	1	7	6	6	3	3	6	2	5	5	6	5	3	0	3	4	3	0
ID 261	4	2	1	2	2	2	6	0	0	0	0	0	0	5	6	6	2	2	6	6	5	2	3	3	8	0	2	3	0	2	2	1	7	6	6	3	3	6	2	5	5	6	5	3	0	3	4	3	0
ID 262	4	2	1	2	2	2	6	0	0	0	0	0	0	5	6	6	2	2	6	6	5	2	3	3	8	0	2	3	0	2	2	1	7	6	6	3	3	6	2	5	5	6	5	3	0	3	4	3	0
ID 263	4	2	1	2	2	2	6	0	0	0	0	0	0	5	6	6	2	2	6	6	5	2	3	3	8	0	2	3	0	2	2	1	7	6	6	3	3	6	2	5	5	6	5	3	0	3	4	3	0
ID 264	4	2	1	2	2	2	6	0	0	0	0	0	0	5	6	6	2	2	6	6	5	2	3	3	8	0	2	3	0	2	2	1	7	6	6	3	3	6	2	5	5	6	5	3	0	3	4	3	0
ID 265	4	2	1	2	2	2	6	0	0	0	0	0	0	5	6	6	2	2	6	6	5	2	3	3	8	0	2	3	0	2	2	1	7	6	6	3	3	6	2	5	5	6	5	3	0	3	4	3	0
ID 266	4	2	1	2	2	2	6	0	0	0	0	0	0	5	6	6	2	2	6	6	5	2	3	3	8	0	2	3	0	2	2	1	7	6	6	3	3	6	2	5	5	6	5	3	0	3	4	3	0
ID 267	4	2	1	2	2	2	6	0	0	0	0	0	0	5	6	6	2	2	6	6	5	2	3	3	8	0	2	3	0	2	2	1	7	6	6	3	3	6	2	5	5	6	5	3	0	3	4	3	0
ID 268	4	2	1	2	2	2	6	0	0	0	0	0	0	5	6	6	2	2	6	6	5	2	3	3	8	0	2	3	0	2	2	1	7	6	6	3	3	6	2	5	5	6	5	3	0	3	4	3	0
ID 269	4	2	1	2	2	2	6	0	0	0	0	0	0	5	6	6	2	2	6	6	5	2	3	3	8	0	2	3	0	2	2	1	7	6	6	3	3	6	2	5	5	6	5	3	0	3	4	3	0
ID 270	4	2	1	2	2	2	6	0	0	0	0	0	0	5	6	6	2	2	6	6	5	2	3	3	8	0	2	3	0	2	2	1	7	6	6	3	3	6	2	5	5	6	5	3	0	3	4	3	0
ID 272	3	1	0	3	3	1	5	1	1	1	1	1	1	6	7	5	3	1	5	5	4	3	4	2	9	1	1	2	1	1	1	2	6	5	7	4	4	5	1	4	6	7	4	2	1	2	5	2	1
ID 273	5	3	2	3	3	3	7	1	1	1	1	1	1	6	7	7	3	3	7	7	6	3	4	4	9	1	3	4	1	3	3	2	8	7	7	4	4	7	3	6	6	7	6	4	1	4	5	4	1
ID 275	4	2	1	2	2	2	6	0	0	0	0	0	0	5	6	6	2	2	6	6	5	2	3	3	8	0	2	3	0	2	2	1	7	6	6	3	3	6	2	5	5	6	5	3	0	3	4	3	0
ID 276	3	1	0	3	3	1	5	1	1	1	1	1	1	6	7	5	3	1	5	5	4	3	4	2	9	1	1	2	1	1	1	2	6	5	7	4	4	5	1	4	6	7	4	2	1	2	5	2	1
ID 277	4	2	1	2	2	2	6	0	0	0	0	0	0	5	6	6	2	2	6	6	5	2	3	3	8	0	2	3	0	2	2	1	7	6	6	3	3	6	2	5	5	6	5	3	0	3	4	3	0
ID 278	5	4	5	5	5	4	5	6	6	6	6	6	6	7	9	6	5	5	6	6	6	5	6	4	10	6	4	4	6	4	4	6	8	5	8	6	4	6	4	4	9	9	4	5	6	5	7	4	6
ID 279	2	0	1	2	2	0	4	2	2	2	2	2	2	5	6	4	2	2	4	4	3	2	3	1	8	2	0	1	2	0	0	3	5	4	6	5	3	4	0	3	5	6	3	1	2	1	4	1	2
ID 280	0	2	3	2	2	2	3	4	4	4	4	4	4	6	6	5	2	2	5	5	1	2	3	1	9	4	2	1	4	2	2	3	5	3	7	3	3	5	2	1	7	6	1	1	4	1	4	1	4
ID 281	6	6	7	4	4	6	8	6	6	6	6	6	6	9	0	10	4	6	10	10	7	4	5	5	4	6	6	5	6	6	6	5	1	8	10	7	5	10	6	7	1	0	7	7	6	7	6	5	6
ID 282	1	3	4	3	3	3	4	5	5	5	5	5	5	7	7	6	3	3	6	6	2	3	4	2	10	5	3	2	5	3	3	4	6	2	8	4	4	6	3	2	8	7	2	2	5	2	5	2	5
ID 287	2	2	3	0	0	2	4	2	2	2	2	2	2	5	4	6	0	2	6	6	3	0	1	1	8	2	2	1	2	2	2	1	5	4	6	3	1	6	2	3	5	4	3	3	2	3	2	1	2
ID 288	1	1	2	1	1	1	3	3	3	3	3	3	3	6	5	5	1	1	5	5	2	1	2	0	9	3	1	0	3	1	1	2	4	3	7	4	2	5	1	2	6	5	2	2	3	2	3	0	3
ID 289	2	0	1	2	2	0	4	2	2	2	2	2	2	5	6	4	2	2	4	4	3	2	3	1	8	2	0	1	2	0	0	3	5	4	6	5	3	4	0	3	5	6	3	1	2	1	4	1	2
ID 290	2	0	1	2	2	0	4	2	2	2	2	2	2	5	6	4	2	2	4	4	3	2	3	1	8	2	0	1	2	0	0	3	5	4	6	5	3	4	0	3	5	6	3	1	2	1	4	1	2
ID 291	5	4	5	6	6	4	3	6	6	6	6	6	6	1	10	1	6	6	1	1	6	6	7	5	6	6	4	5	6	4	4	7	9	4	2	6	5	0	4	4	9	10	4	4	6	4	8	5	6
ID 292	8	6	5	6	6	6	10	4	4	4	4	4	4	9	2	10	6	6	10	10	9	6	7	7	4	4	6	7	4	6	6	5	3	10	10	7	7	10	6	9	1	2	9	7	4	7	8	7	4
ID 295	4	5	6	3	3	5	1	5	5	5	5	5	5	3	7	3	3	5	3	3	5	3	4	4	6	5	5	4	5	5	5	4	8	3	4	3	2	4	5	3	8	7	3	5	5	5	5	4	5
ID 297	8	6	5	6	6	6	10	4	4	4	4	4	4	9	2	10	6	6	10	10	9	6	7	7	4	4	6	7	4	6	6	5	3	10	10	7	7	10	6	9	1	2	9	7	4	7	8	7	4
ID 298	2	2	3	0	0	2	4	2	2	2	2	2	2	5	4	6	0	2	6	6	3	0	1	1	8	2	2	1	2	2	2	1	5	4	6	3	1	6	2	3	5	4	3	3	2	3	2	1	2
ID 299	4	2	1	2	2	2	6	0	0	0	0	0	0	5	6	6	2	2	6	6	5	2	3	3	8	0	2	3	0	2	2	1	7	6	6	3	3	6	2	5	5	6	5	3	0	3	4	3	0
ID 303	2	2	3	0	0	2	4	2	2	2	2	2	2	5	4	6	0	2	6	6	3	0	1	1	8	2	2	1	2	2	2	1	5	4	6	3	1	6	2	3	5	4	3	3	2	3	2	1	2
ID 305	6	6	7	4	4	6	8	6	6	6	6	6	6	9	0	10	4	6	10	10	7	4	5	5	4	6	6	5	6	6	6	5	1	8	10	7	5	10	6	7	1	0	7	7	6	7	6	5	6
ID 306	3	1	0	3	3	1	5	1	1	1	1	1	1	6	7	5	3	1	5	5	4	3	4	2	9	1	1	2	1	1	1	2	6	5	7	4	4	5	1	4	6	7	4	2	1	2	5	2	1
ID 307	6	4	3	4	4	4	6	2	2	2	2	2	2	3	8	4	4	4	4	4	7	4	5	5	8	2	4	5	2	4	4	3	9	6	4	3	3	4	4	5	7	8	5	5	2	5	6	5	2
ID 309	6	5	6	5	5	5	4	5	5	5	5	5	5	0	9	2	5	7	2	2	7	5	6	6	5	5	5	6	5	5	5	6	10	5	1	5	4	1	5	5	8	9	5	5	5	5	7	6	5
ID 311	4	2	1	2	2	2	6	0	0	0	0	0	0	5	6	6	2	2	6	6	5	2	3	3	8	0	2	3	0	2	2	1	7	6	6	3	3	6	2	5	5	6	5	3	0	3	4	3	0
ID 312	1	3	4	3	3	3	2	5	5	5	5	5	5	5	7	4	3	3	4	4	2	3	4	2	8	5	3	2	5	3	3	4	6	2	6	2	2	4	3	0	8	7	0	2	5	2	5	2	5
ID 313	2	2	3	0	0	2	4	2	2	2	2	2	2	5	4	6	0	2	6	6	3	0	1	1	8	2	2	1	2	2	2	1	5	4	6	3	1	6	2	3	5	4	3	3	2	3	2	1	2
ID 314	6	5	6	5	5	5	4	5	5	5	5	5	5	0	9	2	5	7	2	2	7	5	6	6	5	5	5	6	5	5	5	6	10	5	1	5	4	1	5	5	8	9	5	5	5	5	7	6	5
ID 315	5	4	5	4	4	4	2	4	4	4	4	4	4	2	8	2	4	6	2	2	6	4	5	5	5	4	4	5	4	4	4	5	9	4	3	4	3	3	4	4	7	8	4	4	4	4	6	5	4
ID 317	4	2	1	2	2	2	6	0	0	0	0	0	0	5	6	6	2	2	6	6	5	2	3	3	8	0	2	3	0	2	2	1	7	6	6	3	3	6	2	5	5	6	5	3	0	3	4	3	0
ID 318	4	5	6	3	3	5	1	5	5	5	5	5	5	3	7	3	3	5	3	3	5	3	4	4	6	5	5	4	5	5	5	4	8	3	4	3	2	4	5	3	8	7	3	5	5	5	5	4	5
ID 321	5	6	7	4	4	6	3	6	6	6	6	6	6	1	8	3	4	6	3	3	6	4	5	5	6	6	6	5	6	6	6	5	9	4	2	4	3	2	6	4	9	8	4	6	6	6	6	5	6
ID 322	4	5	6	3	3	5	1	5	5	5	5	5	5	3	7	3	3	5	3	3	5	3	4	4	6	5	5	4	5	5	5	4	8	3	4	3	2	4	5	3	8	7	3	5	5	5	5	4	5
ID 323	3	1	0	3	3	1	5	1	1	1	1	1	1	6	7	5	3	1	5	5	4	3	4	2	9	1	1	2	1	1	1	2	6	5	7	4	4	5	1	4	6	7	4	2	1	2	5	2	1
ID 324	0	2	3	2	2	2	3	4	4	4	4	4	4	6	6	5	2	2	5	5	1	2	3	1	9	4	2	1	4	2	2	3	5	3	7	3	3	5	2	1	7	6	1	1	4	1	4	1	4
ID 327	6	5	6	5	5	5	4	5	5	5	5	5	5	0	9	2	5	7	2	2	7	5	6	6	5	5	5	6	5	5	5	6	10	5	1	5	4	1	5	5	8	9	5	5	5	5	7	6	5
ID 328	2	0	1	2	2	0	4	2	2	2	2	2	2	5	6	4	2	2	4	4	3	2	3	1	8	2	0	1	2	0	0	3	5	4	6	5	3	4	0	3	5	6	3	1	2	1	4	1	2
ID 329	4	2	1	2	2	2	6	0	0	0	0	0	0	5	6	6	2	2	6	6	5	2	3	3	8	0	2	3	0	2	2	1	7	6	6	3	3	6	2	5	5	6	5	3	0	3	4	3	0
ID 330	1	1	2	1	1	1	3	3	3	3	3	3	3	6	5	5	1	1	5	5	2	1	2	0	9	3	1	0	3	1	1	2	4	3	7	4	2	5	1	2	6	5	2	2	3	2	3	0	3
ID 332	3	1	2	1	1	1	5	1	1	1	1	1	1	4	5	5	1	3	5	5	4	1	2	2	7	1	1	2	1	1	1	2	6	5	5	4	2	5	1	4	4	5	4	2	1	2	3	2	1
ID 335	2	2	3	0	0	2	4	2	2	2	2	2	2	5	4	6	0	2	6	6	3	0	1	1	8	2	2	1	2	2	2	1	5	4	6	3	1	6	2	3	5	4	3	3	2	3	2	1	2
ID 337	1	1	2	1	1	1	3	3	3	3	3	3	3	6	5	5	1	1	5	5	2	1	2	0	9	3	1	0	3	1	1	2	4	3	7	4	2	5	1	2	6	5	2	2	3	2	3	0	3
ID 338	7	6	7	6	6	6	5	6	6	6	6	6	6	1	10	3	6	8	3	3	8	6	7	7	6	6	6	7	6	6	6	7	11	6	2	6	5	2	6	6	9	10	6	6	6	6	8	7	6
ID 340	2	2	3	2	2	2	4	4	4	4	4	4	4	7	6	6	2	2	6	6	3	2	3	1	10	4	2	1	4	2	2	3	5	4	8	5	3	6	2	3	7	6	3	3	4	3	4	1	4
ID 342	2	0	1	2	2	0	4	2	2	2	2	2	2	5	6	4	2	2	4	4	3	2	3	1	8	2	0	1	2	0	0	3	5	4	6	5	3	4	0	3	5	6	3	1	2	1	4	1	2
ID 343	1	3	4	1	1	3	4	3	3	3	3	3	3	5	5	6	1	3	6	6	2	1	2	2	8	3	3	2	3	3	3	2	6	4	6	2	2	6	3	2	6	5	2	2	3	2	3	2	3
ID 344	7	6	7	6	6	6	5	6	6	6	6	6	6	1	10	3	6	8	3	3	8	6	7	7	6	6	6	7	6	6	6	7	11	6	0	6	5	2	6	6	9	10	6	6	6	6	8	7	6
ID 347	6	5	6	5	5	5	3	5	5	5	5	5	5	1	9	1	5	7	1	1	7	5	6	6	6	5	5	6	5	5	5	6	10	5	2	5	4	2	5	5	8	9	5	5	5	5	7	6	5
ID 348	4	2	1	2	2	2	6	0	0	0	0	0	0	5	6	6	2	2	6	6	5	2	3	3	8	0	2	3	0	2	2	1	7	6	6	3	3	6	2	5	5	6	5	3	0	3	4	3	0
ID 350	6	5	6	5	5	5	4	5	5	5	5	5	5	0	9	2	5	7	2	2	7	5	6	6	5	5	5	6	5	5	5	6	10	5	1	5	4	1	5	5	8	9	5	5	5	5	7	6	5
ID 352	4	2	1	2	2	2	6	0	0	0	0	0	0	5	6	6	2	2	6	6	5	2	3	3	8	0	2	3	0	2	2	1	7	6	6	3	3	6	2	5	5	6	5	3	0	3	4	3	0
ID 356	2	2	3	0	0	2	4	2	2	2	2	2	2	5	4	6	0	2	6	6	3	0	1	1	8	2	2	1	2	2	2	1	5	4	6	3	1	6	2	3	5	4	3	3	2	3	2	1	2
ID 357	6	4	5	6	6	4	8	6	6	6	6	6	6	9	2	8	6	6	8	8	7	6	7	5	4	6	4	5	6	4	4	7	1	8	10	9	7	8	4	7	1	2	7	5	6	5	8	5	6
ID 358	2	2	3	0	0	2	4	2	2	2	2	2	2	5	4	6	0	2	6	6	3	0	1	1	8	2	2	1	2	2	2	1	5	4	6	3	1	6	2	3	5	4	3	3	2	3	2	1	2
ID 359	9	8	9	10	10	8	7	10	10	10	10	10	10	5	7	5	10	10	5	5	10	10	11	9	3	10	8	9	10	8	8	11	6	8	6	10	9	4	8	8	6	7	8	8	10	8	12	9	10
ID 360	3	3	4	1	1	3	3	3	3	3	3	3	3	4	5	5	1	3	5	5	4	1	2	2	7	3	3	2	3	3	3	2	6	3	5	2	0	5	3	2	6	5	2	4	3	4	3	2	3
ID 361	2	2	1	2	2	2	4	2	2	2	2	2	2	7	6	6	2	0	6	6	3	2	3	1	10	2	2	1	2	2	2	1	5	4	8	3	3	6	2	3	7	6	3	3	2	3	4	1	2
ID 362	5	4	5	6	6	4	3	6	6	6	6	6	6	1	10	1	6	6	1	1	6	6	7	5	6	6	4	5	6	4	4	7	9	4	2	6	5	0	4	4	9	10	4	4	6	4	8	5	6
ID 363	8	6	5	6	6	6	10	4	4	4	4	4	4	9	2	10	6	6	10	10	9	6	7	7	4	4	6	7	4	6	6	5	3	10	10	7	7	10	6	9	1	2	9	7	4	7	8	7	4
ID 365	5	4	5	4	4	4	2	4	4	4	4	4	4	2	8	2	4	6	2	2	6	4	5	5	5	4	4	5	4	4	4	5	9	4	3	4	3	3	4	4	7	8	4	4	4	4	6	5	4
ID 369	2	2	3	0	0	2	4	2	2	2	2	2	2	5	4	6	0	2	6	6	3	0	1	1	8	2	2	1	2	2	2	1	5	4	6	3	1	6	2	3	5	4	3	3	2	3	2	1	2
ID 370	4	2	1	2	2	2	6	0	0	0	0	0	0	5	6	6	2	2	6	6	5	2	3	3	8	0	2	3	0	2	2	1	7	6	6	3	3	6	2	5	5	6	5	3	0	3	4	3	0
ID 371	2	0	1	2	2	0	4	2	2	2	2	2	2	5	6	4	2	2	4	4	3	2	3	1	8	2	0	1	2	0	0	3	5	4	6	5	3	4	0	3	5	6	3	1	2	1	4	1	2
ID 372	6	5	6	5	5	5	4	5	5	5	5	5	5	0	9	2	5	7	2	2	7	5	6	6	5	5	5	6	5	5	5	6	10	5	1	5	4	1	5	5	8	9	5	5	5	5	7	6	5
ID 373	7	5	4	7	7	5	9	5	5	5	5	5	5	10	3	9	7	5	9	9	8	7	8	6	5	5	5	6	5	5	5	6	2	9	11	8	8	9	5	8	2	3	8	6	5	6	9	6	5
ID 374	3	3	2	1	1	3	5	1	1	1	1	1	1	6	5	7	1	1	7	7	4	1	2	2	9	1	3	2	1	3	3	0	6	5	7	2	2	7	3	4	6	5	4	4	1	4	3	2	1
ID 376	4	2	1	2	2	2	6	0	0	0	0	0	0	5	6	6	2	2	6	6	5	2	3	3	8	0	2	3	0	2	2	1	7	6	6	3	3	6	2	5	5	6	5	3	0	3	4	3	0
ID 379	4	2	1	2	2	2	6	0	0	0	0	0	0	5	6	6	2	2	6	6	5	2	3	3	8	0	2	3	0	2	2	1	7	6	6	3	3	6	2	5	5	6	5	3	0	3	4	3	0
ID 380	3	1	2	1	1	1	5	1	1	1	1	1	1	4	5	5	1	3	5	5	4	1	2	2	7	1	1	2	1	1	1	2	6	5	5	4	2	5	1	4	4	5	4	2	1	2	3	2	1
ID 382	4	2	1	2	2	2	6	0	0	0	0	0	0	5	6	6	2	2	6	6	5	2	3	3	8	0	2	3	0	2	2	1	7	6	6	3	3	6	2	5	5	6	5	3	0	3	4	3	0
ID 384	4	2	1	2	2	2	6	0	0	0	0	0	0	5	6	6	2	2	6	6	5	2	3	3	8	0	2	3	0	2	2	1	7	6	6	3	3	6	2	5	5	6	5	3	0	3	4	3	0
ID 385	1	1	2	1	1	1	3	3	3	3	3	3	3	6	5	5	1	1	5	5	2	1	2	0	9	3	1	0	3	1	1	2	4	3	7	4	2	5	1	2	6	5	2	2	3	2	3	0	3
ID 386	4	2	1	2	2	2	6	0	0	0	0	0	0	5	6	6	2	2	6	6	5	2	3	3	8	0	2	3	0	2	2	1	7	6	6	3	3	6	2	5	5	6	5	3	0	3	4	3	0
ID 388	3	1	0	3	3	1	5	1	1	1	1	1	1	6	7	5	3	1	5	5	4	3	4	2	9	1	1	2	1	1	1	2	6	5	7	4	4	5	1	4	6	7	4	2	1	2	5	2	1
ID 390	4	2	1	2	2	2	6	0	0	0	0	0	0	5	6	6	2	2	6	6	5	2	3	3	8	0	2	3	0	2	2	1	7	6	6	3	3	6	2	5	5	6	5	3	0	3	4	3	0
ID 391	6	5	6	7	7	5	4	7	7	7	7	7	7	2	11	2	7	7	2	2	7	7	8	6	7	7	5	6	7	5	5	8	10	5	3	7	6	1	5	5	10	11	5	5	7	5	8	6	7
ID 392	6	5	6	7	7	5	4	7	7	7	7	7	7	2	11	2	7	7	2	2	7	7	8	6	7	7	5	6	7	5	5	8	10	5	3	7	6	1	5	5	10	11	5	5	7	5	8	6	7
ID 393	4	2	1	2	2	2	6	0	0	0	0	0	0	5	6	6	2	2	6	6	5	2	3	3	8	0	2	3	0	2	2	1	7	6	6	3	3	6	2	5	5	6	5	3	0	3	4	3	0
ID 396	6	5	6	5	5	5	4	5	5	5	5	5	5	0	9	2	5	7	2	2	7	5	6	6	5	5	5	6	5	5	5	6	10	5	1	5	4	1	5	5	8	9	5	5	5	5	7	6	5
ID 403	3	2	3	4	4	2	3	4	4	4	4	4	4	3	8	3	4	4	3	3	4	4	5	3	6	4	2	3	4	2	2	5	7	4	4	6	5	2	2	4	7	8	4	2	4	2	6	3	4
ID 407	2	2	3	2	2	2	4	4	4	4	4	4	4	7	6	6	2	2	6	6	3	2	3	1	10	4	2	1	4	2	2	3	5	2	8	5	3	6	2	3	7	6	3	3	4	3	4	1	4
ID 410	4	4	3	2	2	4	4	2	2	2	2	2	2	5	6	6	2	2	6	6	5	2	3	3	8	2	4	3	2	4	4	1	7	4	6	1	1	6	4	3	7	6	3	5	2	5	4	3	2
ID 413	2	2	3	0	0	2	4	2	2	2	2	2	2	5	4	6	0	2	6	6	3	0	1	1	8	2	2	1	2	2	2	1	5	4	6	3	1	6	2	3	5	4	3	3	2	3	2	1	2
ID 414	7	6	7	6	6	6	5	6	6	6	6	6	6	1	10	3	6	8	3	3	8	6	7	7	6	6	6	7	6	6	6	7	11	5	2	6	5	2	6	6	9	10	6	6	6	6	8	7	6
ID 415	3	3	2	3	3	3	6	1	1	1	1	1	1	5	7	6	3	3	6	6	4	3	4	4	8	1	3	4	1	3	3	2	8	6	6	2	4	6	3	4	6	7	4	2	1	2	5	4	1
ID 416	4	2	1	2	2	2	6	0	0	0	0	0	0	5	6	6	2	2	6	6	5	2	3	3	8	0	2	3	0	2	2	1	7	6	6	3	3	6	2	5	5	6	5	3	0	3	4	3	0
ID 417	3	3	4	3	3	3	4	3	3	3	3	3	3	3	7	4	3	5	4	4	4	3	4	4	6	3	3	4	3	3	3	4	8	4	4	2	2	4	3	2	6	7	2	2	3	2	5	4	3
ID 418	6	5	6	5	5	5	4	5	5	5	5	5	5	0	9	2	5	7	2	2	7	5	6	6	5	5	5	6	5	5	5	6	10	5	1	5	4	1	5	5	8	9	5	5	5	5	7	6	5
ID 419	4	2	1	2	2	2	6	0	0	0	0	0	0	5	6	6	2	2	6	6	5	2	3	3	8	0	2	3	0	2	2	1	7	6	6	3	3	6	2	5	5	6	5	3	0	3	4	3	0
ID 420	3	3	4	3	3	3	4	3	3	3	3	3	3	3	7	4	3	5	4	4	4	3	4	4	6	3	3	4	3	3	3	4	8	4	4	2	2	4	3	2	6	7	2	2	3	2	5	4	3
ID 422	3	3	2	1	1	3	5	1	1	1	1	1	1	6	5	7	1	1	7	7	4	1	2	2	9	1	3	2	1	3	3	0	6	5	7	2	2	7	3	4	6	5	4	4	1	4	3	2	1
ID 426	4	2	1	2	2	2	6	0	0	0	0	0	0	5	6	6	2	2	6	6	5	2	3	3	8	0	2	3	0	2	2	1	7	6	6	3	3	6	2	5	5	6	5	3	0	3	4	3	0
ID 427	4	2	1	2	2	2	6	0	0	0	0	0	0	5	6	6	2	2	6	6	5	2	3	3	8	0	2	3	0	2	2	1	7	6	6	3	3	6	2	5	5	6	5	3	0	3	4	3	0
ID 429	3	4	5	4	4	4	2	6	6	6	6	6	6	5	8	4	4	4	4	4	4	4	5	3	8	6	4	3	6	4	4	5	7	0	6	4	3	4	4	2	9	8	2	4	6	4	6	3	6
ID 430	1	3	4	3	3	3	2	5	5	5	5	5	5	5	7	4	3	3	4	4	2	3	4	2	8	5	3	2	5	3	3	4	6	2	6	2	2	4	3	0	8	7	0	2	5	2	5	2	5
ID 431	3	1	0	3	3	1	5	1	1	1	1	1	1	6	7	5	3	1	5	5	4	3	4	2	9	1	1	2	1	1	1	2	6	5	7	4	4	5	1	4	6	7	4	2	1	2	5	2	1
ID 433	4	2	1	2	2	2	6	0	0	0	0	0	0	5	6	6	2	2	6	6	5	2	3	3	8	0	2	3	0	2	2	1	7	6	6	3	3	6	2	5	5	6	5	3	0	3	4	3	0
ID 434	4	2	1	2	2	2	6	0	0	0	0	0	0	5	6	6	2	2	6	6	5	2	3	3	8	0	2	3	0	2	2	1	7	6	6	3	3	6	2	5	5	6	5	3	0	3	4	3	0
ID 435	7	6	7	6	6	6	5	6	6	6	6	6	6	1	10	3	6	8	3	3	8	6	7	7	6	6	6	7	6	6	6	7	11	6	0	6	5	2	6	6	9	10	6	6	6	6	8	7	6
ID 436	4	2	1	2	2	2	6	0	0	0	0	0	0	5	6	6	2	2	6	6	5	2	3	3	8	0	2	3	0	2	2	1	7	6	6	3	3	6	2	5	5	6	5	3	0	3	4	3	0
ID 437	2	0	1	2	2	0	4	2	2	2	2	2	2	5	6	4	2	2	4	4	3	2	3	1	8	2	0	1	2	0	0	3	5	4	6	5	3	4	0	3	5	6	3	1	2	1	4	1	2
ID 438	4	2	2	4	4	2	6	3	3	3	3	3	3	7	8	6	4	3	6	6	5	4	5	3	10	3	2	3	3	2	2	4	7	6	8	6	5	6	2	5	7	8	5	3	3	3	6	3	3
ID 439	3	1	0	3	3	1	5	1	1	1	1	1	1	6	7	5	3	1	5	5	4	3	4	2	9	1	1	2	1	1	1	2	6	5	7	4	4	5	1	4	6	7	4	2	1	2	5	2	1
ID 440	3	1	2	1	1	1	5	1	1	1	1	1	1	4	5	5	1	3	5	5	4	1	2	2	7	1	1	2	1	1	1	2	6	5	5	4	2	5	1	4	4	5	4	2	1	2	3	2	1
ID 441	3	1	0	3	3	1	5	1	1	1	1	1	1	6	7	5	3	1	5	5	4	3	4	2	9	1	1	2	1	1	1	2	6	5	7	4	4	5	1	4	6	7	4	2	1	2	5	2	1
ID 442	3	1	0	3	3	1	5	1	1	1	1	1	1	6	7	5	3	1	5	5	4	3	4	2	9	1	1	2	1	1	1	2	6	5	7	4	4	5	1	4	6	7	4	2	1	2	5	2	1
ID 443	3	1	0	3	3	1	5	1	1	1	1	1	1	6	7	5	3	1	5	5	4	3	4	2	9	1	1	2	1	1	1	2	6	5	7	4	4	5	1	4	6	7	4	2	1	2	5	2	1
ID 444	3	1	2	1	1	1	5	1	1	1	1	1	1	4	5	5	1	3	5	5	4	1	2	2	7	1	1	2	1	1	1	2	6	5	5	4	2	5	1	4	4	5	4	2	1	2	3	2	1
ID 445	4	2	1	2	2	2	6	0	0	0	0	0	0	5	6	6	2	2	6	6	5	2	3	3	8	0	2	3	0	2	2	1	7	6	6	3	3	6	2	5	5	6	5	3	0	3	4	3	0
ID 447	6	5	6	5	5	5	4	5	5	5	5	5	5	0	9	2	5	7	2	2	7	5	6	6	5	5	5	6	5	5	5	6	10	5	1	5	4	1	5	5	8	9	5	5	5	5	7	6	5
ID 449	4	2	1	2	2	2	6	0	0	0	0	0	0	5	6	6	2	2	6	6	5	2	3	3	8	0	2	3	0	2	2	1	7	6	6	3	3	6	2	5	5	6	5	3	0	3	4	3	0
ID 450	1	1	2	1	1	1	3	3	3	3	3	3	3	6	5	5	1	1	5	5	2	1	2	0	9	3	1	0	3	1	1	2	4	3	7	4	2	5	1	2	6	5	2	2	3	2	3	0	3
ID 453	4	2	3	4	4	2	5	4	4	4	4	4	4	6	8	5	4	4	5	5	5	4	5	3	9	4	2	3	4	2	2	5	7	5	7	6	4	5	2	4	7	8	4	3	4	3	6	3	4
ID 454	2	0	1	2	2	0	4	2	2	2	2	2	2	5	6	4	2	2	4	4	3	2	3	1	8	2	0	1	2	0	0	3	5	4	6	5	3	4	0	3	5	6	3	1	2	1	4	1	2
ID 456	4	2	1	2	2	2	6	0	0	0	0	0	0	5	6	6	2	2	6	6	5	2	3	3	8	0	2	3	0	2	2	1	7	6	6	3	3	6	2	5	5	6	5	3	0	3	4	3	0
ID 457	4	5	6	3	3	5	1	5	5	5	5	5	5	3	7	3	3	5	3	3	5	3	4	4	6	5	5	4	5	5	5	4	8	3	4	3	2	4	5	3	8	7	3	5	5	5	5	4	5
ID 459	3	1	0	3	3	1	5	1	1	1	1	1	1	6	7	5	3	1	5	5	4	3	4	2	9	1	1	2	1	1	1	2	6	5	7	4	4	5	1	4	6	7	4	2	1	2	5	2	1
ID 461	3	1	2	3	3	1	3	3	3	3	3	3	3	4	7	3	3	3	3	3	4	3	4	2	7	3	1	2	3	1	1	4	6	3	5	4	2	3	1	2	6	7	2	2	3	2	5	2	3
ID 462	4	2	1	2	2	2	6	0	0	0	0	0	0	5	6	6	2	2	6	6	5	2	3	3	8	0	2	3	0	2	2	1	7	6	6	3	3	6	2	5	5	6	5	3	0	3	4	3	0
ID 463	5	4	5	6	6	4	3	6	6	6	6	6	6	1	10	1	6	6	1	1	6	6	7	5	6	6	4	5	6	4	4	7	9	4	2	6	5	0	4	4	9	10	4	4	6	4	8	5	6
ID 464	2	0	1	2	2	0	4	2	2	2	2	2	2	5	6	4	2	2	4	4	3	2	3	1	8	2	0	1	2	0	0	3	5	4	6	5	3	4	0	3	5	6	3	1	2	1	4	1	2
ID 465	3	1	0	3	3	1	5	1	1	1	1	1	1	6	7	5	3	1	5	5	4	3	4	2	9	1	1	2	1	1	1	2	6	5	7	4	4	5	1	4	6	7	4	2	1	2	5	2	1
ID 466	1	1	2	1	1	1	3	3	3	3	3	3	3	6	5	5	1	1	5	5	2	1	2	0	9	3	1	0	3	1	1	2	4	3	7	4	2	5	1	2	6	5	2	2	3	2	3	0	3
ID 468	1	1	2	1	1	1	3	3	3	3	3	3	3	6	5	5	1	1	5	5	2	1	2	0	9	3	1	0	3	1	1	2	4	3	7	4	2	5	1	2	6	5	2	2	3	2	3	0	3
ID 470	8	6	6	8	8	6	8	7	7	7	7	7	7	10	12	8	8	7	8	8	9	8	9	7	13	7	6	7	7	6	6	8	11	10	11	10	9	9	6	9	11	12	9	7	7	7	10	7	7
ID 472	4	2	1	2	2	2	6	0	0	0	0	0	0	5	6	6	2	2	6	6	5	2	3	3	8	0	2	3	0	2	2	1	7	6	6	3	3	6	2	5	5	6	5	3	0	3	4	3	0
ID 473	6	4	5	4	4	4	6	4	4	4	4	4	4	3	8	4	4	6	4	4	7	4	5	5	8	4	4	5	4	4	4	5	9	6	2	5	3	4	4	5	7	8	5	5	4	5	6	5	4
ID 474	3	1	2	1	1	1	5	1	1	1	1	1	1	4	5	5	1	3	5	5	4	1	2	2	7	1	1	2	1	1	1	2	6	5	5	4	2	5	1	4	4	5	4	2	1	2	3	2	1
ID 478	2	0	1	2	2	0	4	2	2	2	2	2	2	5	6	4	2	2	4	4	3	2	3	1	8	2	0	1	2	0	0	3	5	4	6	5	3	4	0	3	5	6	3	1	2	1	4	1	2
ID 479	0	2	3	2	2	2	3	4	4	4	4	4	4	6	6	5	2	2	5	5	1	2	3	1	9	4	2	1	4	2	2	3	5	3	7	3	3	5	2	1	7	6	1	1	4	1	4	1	4
ID 480	4	2	1	2	2	2	6	0	0	0	0	0	0	5	6	6	2	2	6	6	5	2	3	3	8	0	2	3	0	2	2	1	7	6	6	3	3	6	2	5	5	6	5	3	0	3	4	3	0
ID 482	6	5	6	5	5	5	4	5	5	5	5	5	5	0	9	2	5	7	2	2	7	5	6	6	5	5	5	6	5	5	5	6	10	5	1	5	4	1	5	5	8	9	5	5	5	5	7	6	5
ID 483	2	2	1	2	2	2	4	2	2	2	2	2	2	7	6	6	2	0	6	6	3	2	3	1	10	2	2	1	2	2	2	1	5	4	8	3	3	6	2	3	7	6	3	3	2	3	4	1	2
ID 487	4	2	1	2	2	2	6	0	0	0	0	0	0	5	6	6	2	2	6	6	5	2	3	3	8	0	2	3	0	2	2	1	7	6	6	3	3	6	2	5	5	6	5	3	0	3	4	3	0
ID 489	5	5	6	6	6	5	4	7	7	7	7	7	7	6	10	5	6	6	5	5	6	6	7	5	9	7	5	5	7	5	5	7	9	4	7	6	5	5	5	4	10	10	4	5	7	5	8	5	7
ID 490	2	2	3	0	0	2	4	2	2	2	2	2	2	5	4	6	0	2	6	6	3	0	1	1	8	2	2	1	2	2	2	1	5	4	6	3	1	6	2	3	5	4	3	3	2	3	2	1	2
ID 493	3	1	2	1	1	1	5	1	1	1	1	1	1	4	5	5	1	3	5	5	4	1	2	2	7	1	1	2	1	1	1	2	6	5	5	4	2	5	1	4	4	5	4	2	1	2	3	2	1
ID 500	5	5	6	5	5	5	7	7	7	7	7	7	7	10	1	9	5	5	9	9	6	5	6	4	5	7	5	4	7	5	5	6	0	7	11	8	6	9	5	6	2	1	6	6	7	6	7	4	7
ID 502	3	1	2	1	1	1	5	1	1	1	1	1	1	4	5	5	1	3	5	5	4	1	2	2	7	1	1	2	1	1	1	2	6	5	5	4	2	5	1	4	4	5	4	2	1	2	3	2	1
ID 503	6	5	6	5	5	5	4	5	5	5	5	5	5	0	9	2	5	7	2	2	7	5	6	6	5	5	5	6	5	5	5	6	10	5	1	5	4	1	5	5	8	9	5	5	5	5	7	6	5
ID 504	0	2	3	2	2	2	3	4	4	4	4	4	4	6	6	5	2	2	5	5	1	2	3	1	9	4	2	1	4	2	2	3	5	3	7	3	3	5	2	1	7	6	1	1	4	1	4	1	4
ID 505	0	2	3	2	2	2	3	4	4	4	4	4	4	6	6	5	2	2	5	5	1	2	3	1	9	4	2	1	4	2	2	3	5	3	7	3	3	5	2	1	7	6	1	1	4	1	4	1	4
ID 507	4	2	1	2	2	2	6	0	0	0	0	0	0	5	6	6	2	2	6	6	5	2	3	3	8	0	2	3	0	2	2	1	7	6	6	3	3	6	2	5	5	6	5	3	0	3	4	3	0
ID 508	2	2	1	2	2	2	4	2	2	2	2	2	2	7	6	6	2	0	6	6	3	2	3	1	10	2	2	1	2	2	2	1	5	4	8	3	3	6	2	3	7	6	3	3	2	3	4	1	2
ID 509	2	2	3	0	0	2	4	2	2	2	2	2	2	5	4	6	0	2	6	6	3	0	1	1	8	2	2	1	2	2	2	1	5	4	6	3	1	6	2	3	5	4	3	3	2	3	2	1	2
ID 510	4	4	3	2	2	4	4	2	2	2	2	2	2	5	6	6	2	2	6	6	5	2	3	3	8	2	4	3	2	4	4	1	7	4	6	1	1	6	4	3	7	6	3	5	2	5	4	3	2
ID 513	2	0	1	2	2	0	4	2	2	2	2	2	2	5	6	4	2	2	4	4	3	2	3	1	8	2	0	1	2	0	0	3	5	4	6	5	3	4	0	3	5	6	3	1	2	1	4	1	2
ID 514	1	1	2	1	1	1	3	3	3	3	3	3	3	6	5	5	1	1	5	5	2	1	2	0	9	3	1	0	3	1	1	2	4	3	7	4	2	5	1	2	6	5	2	2	3	2	3	0	3
ID 515	2	2	3	0	0	2	4	2	2	2	2	2	2	5	4	6	0	2	6	6	3	0	1	1	8	2	2	1	2	2	2	1	5	4	6	3	1	6	2	3	5	4	3	3	2	3	2	1	2
ID 516	3	2	3	4	4	2	4	4	4	4	4	4	4	5	8	4	4	4	4	4	4	4	5	3	8	4	2	3	4	2	2	5	7	2	6	6	5	4	2	4	7	8	4	2	4	2	6	3	4
ID 517	3	1	2	1	1	1	5	1	1	1	1	1	1	4	5	5	1	3	5	5	4	1	2	2	7	1	1	2	1	1	1	2	6	5	5	4	2	5	1	4	4	5	4	2	1	2	3	2	1
ID 519	1	1	2	1	1	1	3	3	3	3	3	3	3	6	5	5	1	1	5	5	2	1	2	0	9	3	1	0	3	1	1	2	4	3	7	4	2	5	1	2	6	5	2	2	3	2	3	0	3
ID 521	3	1	2	1	1	1	5	1	1	1	1	1	1	4	5	5	1	3	5	5	4	1	2	2	7	1	1	2	1	1	1	2	6	5	5	4	2	5	1	4	4	5	4	2	1	2	3	2	1
ID 523	2	2	3	0	0	2	4	2	2	2	2	2	2	5	4	6	0	2	6	6	3	0	1	1	8	2	2	1	2	2	2	1	5	4	6	3	1	6	2	3	5	4	3	3	2	3	2	1	2
ID 524	1	1	2	1	1	1	3	3	3	3	3	3	3	6	5	5	1	1	5	5	2	1	2	0	9	3	1	0	3	1	1	2	4	3	7	4	2	5	1	2	6	5	2	2	3	2	3	0	3
ID 525	1	1	2	1	1	1	3	3	3	3	3	3	3	6	5	5	1	1	5	5	2	1	2	0	9	3	1	0	3	1	1	2	4	3	7	4	2	5	1	2	6	5	2	2	3	2	3	0	3
ID 526	1	1	2	1	1	1	3	3	3	3	3	3	3	6	5	5	1	1	5	5	2	1	2	0	9	3	1	0	3	1	1	2	4	3	7	4	2	5	1	2	6	5	2	2	3	2	3	0	3
ID 528	4	2	1	2	2	2	6	0	0	0	0	0	0	5	6	6	2	2	6	6	5	2	3	3	8	0	2	3	0	2	2	1	7	6	6	3	3	6	2	5	5	6	5	3	0	3	4	3	0
ID 529	4	2	1	2	2	2	6	0	0	0	0	0	0	5	6	6	2	2	6	6	5	2	3	3	8	0	2	3	0	2	2	1	7	6	6	3	3	6	2	5	5	6	5	3	0	3	4	3	0
ID 533	1	1	2	1	1	1	3	3	3	3	3	3	3	6	5	5	1	1	5	5	2	1	2	0	9	3	1	0	3	1	1	2	4	3	7	4	2	5	1	2	6	5	2	2	3	2	3	0	3
ID 534	2	0	1	2	2	0	4	2	2	2	2	2	2	5	6	4	2	2	4	4	3	2	3	1	8	2	0	1	2	0	0	3	5	4	6	5	3	4	0	3	5	6	3	1	2	1	4	1	2
ID 535	4	2	1	2	2	2	6	0	0	0	0	0	0	5	6	6	2	2	6	6	5	2	3	3	8	0	2	3	0	2	2	1	7	6	6	3	3	6	2	5	5	6	5	3	0	3	4	3	0
ID 539	2	2	1	2	2	2	4	2	2	2	2	2	2	7	6	6	2	0	6	6	3	2	3	1	10	2	2	1	2	2	2	1	5	4	8	3	3	6	2	3	7	6	3	3	2	3	4	1	2
ID 540	2	2	3	0	0	2	4	2	2	2	2	2	2	5	4	6	0	2	6	6	3	0	1	1	8	2	2	1	2	2	2	1	5	4	6	3	1	6	2	3	5	4	3	3	2	3	2	1	2
ID 542	2	0	1	2	2	0	4	2	2	2	2	2	2	5	6	4	2	2	4	4	3	2	3	1	8	2	0	1	2	0	0	3	5	4	6	5	3	4	0	3	5	6	3	1	2	1	4	1	2
ID 543	8	6	6	8	8	6	8	7	7	7	7	7	7	10	12	8	8	7	8	8	9	8	9	7	13	7	6	7	7	6	6	8	11	10	11	10	9	9	6	9	11	12	9	7	7	7	10	7	7
ID 544	1	1	2	1	1	1	3	3	3	3	3	3	3	6	5	5	1	1	5	5	2	1	2	0	9	3	1	0	3	1	1	2	4	3	7	4	2	5	1	2	6	5	2	2	3	2	3	0	3
ID 545	0	2	3	2	2	2	3	4	4	4	4	4	4	6	6	5	2	2	5	5	1	2	3	1	9	4	2	1	4	2	2	3	5	3	7	3	3	5	2	1	7	6	1	1	4	1	4	1	4
ID 546	4	2	1	2	2	2	6	0	0	0	0	0	0	5	6	6	2	2	6	6	5	2	3	3	8	0	2	3	0	2	2	1	7	6	6	3	3	6	2	5	5	6	5	3	0	3	4	3	0
ID 547	6	5	6	7	7	5	3	7	7	7	7	7	7	3	11	1	7	7	1	1	7	7	8	6	8	7	5	6	7	5	5	8	10	5	2	7	6	2	5	5	10	11	5	5	7	5	9	6	7
ID 554	7	6	7	6	6	6	5	6	6	6	6	6	6	1	10	3	6	8	3	3	8	6	7	7	6	6	6	7	6	6	6	7	11	6	0	6	5	2	6	6	9	10	6	6	6	6	8	7	6
ID 556	4	2	1	2	2	2	6	0	0	0	0	0	0	5	6	6	2	2	6	6	5	2	3	3	8	0	2	3	0	2	2	1	7	6	6	3	3	6	2	5	5	6	5	3	0	3	4	3	0
ID 559	7	7	6	5	5	7	9	5	5	5	5	5	5	10	1	11	5	5	11	11	8	5	6	6	5	5	7	6	5	7	7	4	2	9	11	6	6	11	7	8	2	1	8	8	5	8	7	6	5
ID 560	1	1	2	1	1	1	3	3	3	3	3	3	3	6	5	5	1	1	5	5	2	1	2	0	9	3	1	0	3	1	1	2	4	3	7	4	2	5	1	2	6	5	2	2	3	2	3	0	3
ID 563	4	2	1	2	2	2	6	0	0	0	0	0	0	5	6	6	2	2	6	6	5	2	3	3	8	0	2	3	0	2	2	1	7	6	6	3	3	6	2	5	5	6	5	3	0	3	4	3	0
ID 564	2	2	3	0	0	2	4	2	2	2	2	2	2	5	4	6	0	2	6	6	3	0	1	1	8	2	2	1	2	2	2	1	5	4	6	3	1	6	2	3	5	4	3	3	2	3	2	1	2
ID 566	1	1	2	1	1	1	3	3	3	3	3	3	3	6	5	5	1	1	5	5	2	1	2	0	9	3	1	0	3	1	1	2	4	3	7	4	2	5	1	2	6	5	2	2	3	2	3	0	3
ID 568	2	0	1	2	2	0	4	2	2	2	2	2	2	5	6	4	2	2	4	4	3	2	3	1	8	2	0	1	2	0	0	3	5	4	6	5	3	4	0	3	5	6	3	1	2	1	4	1	2
ID 571	5	4	5	6	6	4	2	6	6	6	6	6	6	2	10	0	6	6	0	0	6	6	7	5	7	6	4	5	6	4	4	7	9	4	3	6	5	1	4	4	9	10	4	4	6	4	8	5	6
ID 574	5	6	7	4	4	6	2	6	6	6	6	6	6	2	8	2	4	6	2	2	6	4	5	5	7	6	6	5	6	6	6	5	9	4	3	4	3	3	6	4	9	8	4	6	6	6	6	5	6
ID 576	2	2	1	2	2	2	4	2	2	2	2	2	2	7	6	6	2	0	6	6	3	2	3	1	10	2	2	1	2	2	2	1	5	4	8	3	3	6	2	3	7	6	3	3	2	3	4	1	2
ID 578	2	2	3	0	0	2	4	2	2	2	2	2	2	5	4	6	0	2	6	6	3	0	1	1	8	2	2	1	2	2	2	1	5	4	6	3	1	6	2	3	5	4	3	3	2	3	2	1	2
ID 579	6	5	6	7	7	5	4	7	7	7	7	7	7	2	11	2	7	7	2	2	7	7	8	6	7	7	5	6	7	5	5	8	10	4	3	7	6	1	5	5	10	11	5	5	7	5	9	6	7
ID 582	0	2	3	2	2	2	3	4	4	4	4	4	4	6	6	5	2	2	5	5	1	2	3	1	9	4	2	1	4	2	2	3	5	3	7	3	3	5	2	1	7	6	1	1	4	1	4	1	4
ID 583	2	2	3	2	2	2	5	2	2	2	2	2	2	4	6	5	2	4	5	5	3	2	3	3	7	2	2	3	2	2	2	3	7	5	5	3	3	5	2	3	5	6	3	1	2	1	4	3	2
ID 587	3	1	0	3	3	1	5	1	1	1	1	1	1	6	7	5	3	1	5	5	4	3	4	2	9	1	1	2	1	1	1	2	6	5	7	4	4	5	1	4	6	7	4	2	1	2	5	2	1
ID 589	4	2	1	2	2	2	6	0	0	0	0	0	0	5	6	6	2	2	6	6	5	2	3	3	8	0	2	3	0	2	2	1	7	6	6	3	3	6	2	5	5	6	5	3	0	3	4	3	0
ID 590	4	2	1	2	2	2	6	0	0	0	0	0	0	5	6	6	2	2	6	6	5	2	3	3	8	0	2	3	0	2	2	1	7	6	6	3	3	6	2	5	5	6	5	3	0	3	4	3	0
ID 591	6	5	6	5	5	5	4	5	5	5	5	5	5	0	9	2	5	7	2	2	7	5	6	6	5	5	5	6	5	5	5	6	10	5	1	5	4	1	5	5	8	9	5	5	5	5	7	6	5
ID 592	2	2	3	0	0	2	4	2	2	2	2	2	2	5	4	6	0	2	6	6	3	0	1	1	8	2	2	1	2	2	2	1	5	4	6	3	1	6	2	3	5	4	3	3	2	3	2	1	2
ID 593	8	6	5	6	6	6	10	4	4	4	4	4	4	9	2	10	6	6	10	10	9	6	7	7	4	4	6	7	4	6	6	5	3	10	10	7	7	10	6	9	1	2	9	7	4	7	8	7	4
ID 594	0	2	3	2	2	2	3	4	4	4	4	4	4	6	6	5	2	2	5	5	1	2	3	1	9	4	2	1	4	2	2	3	5	3	7	3	3	5	2	1	7	6	1	1	4	1	4	1	4
ID 598	0	2	3	2	2	2	3	4	4	4	4	4	4	6	6	5	2	2	5	5	1	2	3	1	9	4	2	1	4	2	2	3	5	3	7	3	3	5	2	1	7	6	1	1	4	1	4	1	4
ID 600	7	5	6	5	5	5	9	5	5	5	5	5	5	8	1	9	5	7	9	9	8	5	6	6	3	5	5	6	5	5	5	6	2	9	9	8	6	9	5	8	0	1	8	6	5	6	7	6	5
ID 601	2	2	3	2	2	2	4	4	4	4	4	4	4	7	6	6	2	2	6	6	3	2	3	1	10	4	2	1	4	2	2	3	5	4	8	5	3	6	2	3	7	6	3	3	4	3	4	1	4
ID 602	6	4	5	4	4	4	6	4	4	4	4	4	4	3	8	4	4	6	4	4	7	4	5	5	8	4	4	5	4	4	4	5	9	6	2	5	3	4	4	5	7	8	5	5	4	5	6	5	4
ID 604	4	2	1	2	2	2	6	0	0	0	0	0	0	5	6	6	2	2	6	6	5	2	3	3	8	0	2	3	0	2	2	1	7	6	6	3	3	6	2	5	5	6	5	3	0	3	4	3	0
ID 605	2	4	5	2	2	4	3	4	4	4	4	4	4	4	6	5	2	4	5	5	3	2	3	3	7	4	4	3	4	4	4	3	7	3	5	1	1	5	4	1	7	6	1	3	4	3	4	3	4
ID 606	4	2	1	2	2	2	6	0	0	0	0	0	0	5	6	6	2	2	6	6	5	2	3	3	8	0	2	3	0	2	2	1	7	6	6	3	3	6	2	5	5	6	5	3	0	3	4	3	0
ID 607	4	2	1	2	2	2	6	0	0	0	0	0	0	5	6	6	2	2	6	6	5	2	3	3	8	0	2	3	0	2	2	1	7	6	6	3	3	6	2	5	5	6	5	3	0	3	4	3	0
ID 608	2	2	3	0	0	2	4	2	2	2	2	2	2	5	4	6	0	2	6	6	3	0	1	1	8	2	2	1	2	2	2	1	5	4	6	3	1	6	2	3	5	4	3	3	2	3	2	1	2
ID 613	4	2	1	2	2	2	6	0	0	0	0	0	0	5	6	6	2	2	6	6	5	2	3	3	8	0	2	3	0	2	2	1	7	6	6	3	3	6	2	5	5	6	5	3	0	3	4	3	0
ID 615	3	1	0	3	3	1	5	1	1	1	1	1	1	6	7	5	3	1	5	5	4	3	4	2	9	1	1	2	1	1	1	2	6	5	7	4	4	5	1	4	6	7	4	2	1	2	5	2	1
ID 617	7	6	7	6	6	6	5	6	6	6	6	6	6	1	10	3	6	8	3	3	8	6	7	7	6	6	6	7	6	6	6	7	11	6	0	6	5	2	6	6	9	10	6	6	6	6	8	7	6
ID 618	6	5	6	5	5	5	4	5	5	5	5	5	5	0	9	2	5	7	2	2	7	5	6	6	5	5	5	6	5	5	5	6	10	5	1	5	4	1	5	5	8	9	5	5	5	5	7	6	5
ID 619	2	0	1	2	2	0	4	2	2	2	2	2	2	5	6	4	2	2	4	4	3	2	3	1	8	2	0	1	2	0	0	3	5	4	6	5	3	4	0	3	5	6	3	1	2	1	4	1	2
ID 622	6	6	7	4	4	6	8	6	6	6	6	6	6	9	0	10	4	6	10	10	7	4	5	5	4	6	6	5	6	6	6	5	1	8	10	7	5	10	6	7	1	0	7	7	6	7	6	5	6
ID 626	4	5	6	3	3	5	1	5	5	5	5	5	5	3	7	3	3	5	3	3	5	3	4	4	6	5	5	4	5	5	5	4	8	3	4	3	2	4	5	3	8	7	3	5	5	5	5	4	5
ID 628	4	2	1	2	2	2	6	0	0	0	0	0	0	5	6	6	2	2	6	6	5	2	3	3	8	0	2	3	0	2	2	1	7	6	6	3	3	6	2	5	5	6	5	3	0	3	4	3	0
ID 631	3	1	2	1	1	1	5	1	1	1	1	1	1	4	5	5	1	3	5	5	4	1	2	2	7	1	1	2	1	1	1	2	6	5	5	4	2	5	1	4	4	5	4	2	1	2	3	2	1
ID 634	4	2	1	2	2	2	6	0	0	0	0	0	0	5	6	6	2	2	6	6	5	2	3	3	8	0	2	3	0	2	2	1	7	6	6	3	3	6	2	5	5	6	5	3	0	3	4	3	0
ID 635	4	2	1	2	2	2	6	0	0	0	0	0	0	5	6	6	2	2	6	6	5	2	3	3	8	0	2	3	0	2	2	1	7	6	6	3	3	6	2	5	5	6	5	3	0	3	4	3	0
ID 636	7	5	6	5	5	5	9	5	5	5	5	5	5	8	1	9	5	7	9	9	8	5	6	6	3	5	5	6	5	5	5	6	2	9	9	8	6	9	5	8	0	1	8	6	5	6	7	6	5
ID 637	6	5	6	5	5	5	4	5	5	5	5	5	5	0	9	2	5	7	2	2	7	5	6	6	5	5	5	6	5	5	5	6	10	5	1	5	4	1	5	5	8	9	5	5	5	5	7	6	5
ID 639	7	6	7	6	6	6	5	6	6	6	6	6	6	1	10	3	6	8	3	3	8	6	7	7	6	6	6	7	6	6	6	7	11	6	0	6	5	2	6	6	9	10	6	6	6	6	8	7	6
ID 640	2	2	3	0	0	2	4	2	2	2	2	2	2	5	4	6	0	2	6	6	3	0	1	1	8	2	2	1	2	2	2	1	5	4	6	3	1	6	2	3	5	4	3	3	2	3	2	1	2
ID 641	7	5	5	7	7	5	7	6	6	6	6	6	6	9	11	7	7	6	7	7	8	7	8	6	12	6	5	6	6	5	5	7	10	9	10	9	8	8	5	8	10	11	8	6	6	6	9	6	6
ID 648	4	5	6	3	3	5	1	5	5	5	5	5	5	3	7	3	3	5	3	3	5	3	4	4	6	5	5	4	5	5	5	4	8	3	4	3	2	4	5	3	8	7	3	5	5	5	5	4	5
ID 649	5	6	7	4	4	6	3	6	6	6	6	6	6	1	8	3	4	6	3	3	6	4	5	5	6	6	6	5	6	6	6	5	9	4	2	4	3	2	6	4	9	8	4	6	6	6	6	5	6
ID 650	1	1	2	1	1	1	3	3	3	3	3	3	3	6	5	5	1	1	5	5	2	1	2	0	9	3	1	0	3	1	1	2	4	3	7	4	2	5	1	2	6	5	2	2	3	2	3	0	3
ID 652	7	5	6	5	5	5	9	5	5	5	5	5	5	8	1	9	5	7	9	9	8	5	6	6	3	5	5	6	5	5	5	6	2	9	9	8	6	9	5	8	0	1	8	6	5	6	7	6	5
ID 654	3	1	2	3	3	1	3	3	3	3	3	3	3	4	7	3	3	3	3	3	4	3	4	2	7	3	1	2	3	1	1	4	6	3	5	4	2	3	1	2	6	7	2	2	3	2	5	2	3
ID 655	0	2	3	2	2	2	3	4	4	4	4	4	4	6	6	5	2	2	5	5	1	2	3	1	9	4	2	1	4	2	2	3	5	3	7	3	3	5	2	1	7	6	1	1	4	1	4	1	4
ID 659	2	0	1	2	2	0	4	2	2	2	2	2	2	5	6	4	2	2	4	4	3	2	3	1	8	2	0	1	2	0	0	3	5	4	6	5	3	4	0	3	5	6	3	1	2	1	4	1	2
ID 664	2	2	1	2	2	2	4	2	2	2	2	2	2	7	6	6	2	0	6	6	3	2	3	1	10	2	2	1	2	2	2	1	5	4	8	3	3	6	2	3	7	6	3	3	2	3	4	1	2
ID 665	2	2	1	2	2	2	4	2	2	2	2	2	2	7	6	6	2	0	6	6	3	2	3	1	10	2	2	1	2	2	2	1	5	4	8	3	3	6	2	3	7	6	3	3	2	3	4	1	2
ID 666	4	2	1	2	2	2	6	0	0	0	0	0	0	5	6	6	2	2	6	6	5	2	3	3	8	0	2	3	0	2	2	1	7	6	6	3	3	6	2	5	5	6	5	3	0	3	4	3	0
ID 670	4	2	1	2	2	2	6	0	0	0	0	0	0	5	6	6	2	2	6	6	5	2	3	3	8	0	2	3	0	2	2	1	7	6	6	3	3	6	2	5	5	6	5	3	0	3	4	3	0
ID 671	4	2	1	2	2	2	6	0	0	0	0	0	0	5	6	6	2	2	6	6	5	2	3	3	8	0	2	3	0	2	2	1	7	6	6	3	3	6	2	5	5	6	5	3	0	3	4	3	0
ID 672	2	2	3	0	0	2	4	2	2	2	2	2	2	5	4	6	0	2	6	6	3	0	1	1	8	2	2	1	2	2	2	1	5	4	6	3	1	6	2	3	5	4	3	3	2	3	2	1	2
ID 673	1	3	4	3	3	3	2	5	5	5	5	5	5	5	7	4	3	3	4	4	2	3	4	2	8	5	3	2	5	3	3	4	6	2	6	2	2	4	3	0	8	7	0	2	5	2	5	2	5
ID 675	3	1	0	3	3	1	5	1	1	1	1	1	1	6	7	5	3	1	5	5	4	3	4	2	9	1	1	2	1	1	1	2	6	5	7	4	4	5	1	4	6	7	4	2	1	2	5	2	1
ID 676	2	2	3	4	4	2	3	4	4	4	4	4	4	4	8	3	4	4	3	3	3	4	5	3	7	4	2	3	4	2	2	5	7	3	5	3	3	3	2	1	7	8	1	1	4	1	6	3	4
ID 677	2	0	1	2	2	0	4	2	2	2	2	2	2	5	6	4	2	2	4	4	3	2	3	1	8	2	0	1	2	0	0	3	5	4	6	5	3	4	0	3	5	6	3	1	2	1	4	1	2
For each ID, number of peptides that diffear for:
0 amino acid	18	29	17	33	33	29	1	83	83	83	83	83	83	21	7	4	33	11	4	4	1	33	1	26	1	83	29	26	83	29	29	5	3	2	9	1	2	7	29	7	4	7	7	3	83	3	1	26	83
1 amino acid	41	64	123	50	50	64	7	39	39	39	39	39	39	22	8	9	50	48	9	9	18	50	33	97	0	39	64	97	39	64	64	129	8	0	21	4	38	28	64	22	14	8	22	50	39	50	0	97	39
2 amino acids	83	158	55	154	154	158	18	78	78	78	78	78	78	10	7	28	154	171	28	28	40	154	49	57	0	78	158	57	78	158	158	65	6	13	17	18	68	17	158	44	6	7	44	78	78	78	33	57	78
3 amino acids	52	24	66	46	46	24	63	41	41	41	41	41	41	15	2	25	46	39	25	25	83	46	154	98	6	41	24	98	41	24	24	59	6	61	10	157	162	7	24	88	1	2	88	136	41	136	50	98	41
4 amino acids	95	27	19	24	24	27	115	42	42	42	42	42	42	26	34	50	24	13	50	50	52	24	46	17	14	42	27	17	42	27	27	28	28	106	11	78	50	59	27	62	15	34	62	27	42	27	153	17	42
5 amino acids	23	44	31	31	31	44	58	46	46	46	46	46	46	168	51	88	31	16	88	88	95	31	24	29	29	46	44	29	46	44	44	28	97	69	26	59	34	86	44	117	147	51	117	43	46	43	46	29	46
6 amino acids	40	32	45	31	31	32	90	39	39	39	39	39	39	71	153	143	31	35	143	143	23	31	31	35	32	39	32	35	39	32	32	32	59	101	168	31	14	144	32	16	66	153	16	26	39	26	24	35	39
7 amino acids	19	2	24	9	9	2	8	10	10	10	10	10	10	23	48	9	9	35	9	9	40	9	31	20	34	10	2	20	10	2	2	26	98	4	71	19	8	7	2	8	50	48	8	15	10	15	31	20	10
8 amino acids	8	3	0	3	3	3	10	3	3	3	3	3	3	4	17	4	3	12	4	4	19	3	9	1	170	3	3	1	3	3	3	8	14	11	23	10	3	3	3	10	40	17	10	5	3	5	33	1	3
9 amino acids	4	0	3	0	0	0	6	0	0	0	0	0	0	15	23	8	0	0	8	8	8	0	3	3	72	0	0	3	0	0	0	1	21	7	4	2	4	10	0	8	30	23	8	0	0	0	7	3	0
10 amino acids	0	0	0	2	2	0	6	2	2	2	2	2	2	8	24	13	2	3	13	13	4	2	0	0	22	2	0	0	2	0	0	0	29	8	15	4	0	13	0	1	6	24	1	0	2	0	3	0	2
11 amino acids	0	0	0	0	0	0	1	0	0	0	0	0	0	0	7	2	0	0	2	2	0	0	2	0	0	0	0	0	0	0	0	2	14	1	8	0	0	2	0	0	4	7	0	0	0	0	0	0	0
12 amino acids	0	0	0	0	0	0	0	0	0	0	0	0	0	0	2	0	0	0	0	0	0	0	0	0	1	0	0	0	0	0	0	0	0	0	0	0	0	0	0	0	0	2	0	0	0	0	2	0	0
13 amino acids	0	0	0	0	0	0	0	0	0	0	0	0	0	0	0	0	0	0	0	0	0	0	0	0	2	0	0	0	0	0	0	0	0	0	0	0	0	0	0	0	0	0	0	0	0	0	0	0	0
14 amino acids	0	0	0	0	0	0	0	0	0	0	0	0	0	0	0	0	0	0	0	0	0	0	0	0	0	0	0	0	0	0	0	0	0	0	0	0	0	0	0	0	0	0	0	0	0	0	0	0	0
15 amino acids	0	0	0	0	0	0	0	0	0	0	0	0	0	0	0	0	0	0	0	0	0	0	0	0	0	0	0	0	0	0	0	0	0	0	0	0	0	0	0	0	0	0	0	0	0	0	0	0	0
16 amino acids	0	0	0	0	0	0	0	0	0	0	0	0	0	0	0	0	0	0	0	0	0	0	0	0	0	0	0	0	0	0	0	0	0	0	0	0	0	0	0	0	0	0	0	0	0	0	0	0	0
17 amino acids	0	0	0	0	0	0	0	0	0	0	0	0	0	0	0	0	0	0	0	0	0	0	0	0	0	0	0	0	0	0	0	0	0	0	0	0	0	0	0	0	0	0	0	0	0	0	0	0	0
18 amino acids	0	0	0	0	0	0	0	0	0	0	0	0	0	0	0	0	0	0	0	0	0	0	0	0	0	0	0	0	0	0	0	0	0	0	0	0	0	0	0	0	0	0	0	0	0	0	0	0	0
19 amino acids	0	0	0	0	0	0	0	0	0	0	0	0	0	0	0	0	0	0	0	0	0	0	0	0	0	0	0	0	0	0	0	0	0	0	0	0	0	0	0	0	0	0	0	0	0	0	0	0	0
20 amino acids	0	0	0	0	0	0	0	0	0	0	0	0	0	0	0	0	0	0	0	0	0	0	0	0	0	0	0	0	0	0	0	0	0	0	0	0	0	0	0	0	0	0	0	0	0	0	0	0	0
Avarage number of different amino acids with the others IDs	3.4752	2.63708	2.94256	2.7154	2.7154	2.63708	4.65535	2.77807	2.77807	2.77807	2.77807	2.77807	2.77807	4.86945	6.15405	5.10966	2.7154	3.18538	5.10966	5.10966	4.46997	2.7154	3.71018	2.8799	7.61097	2.77807	2.63708	2.8799	2.77807	2.63708	2.63708	3.02089	6.31854	4.84073	5.80157	4.11227	3.21149	5.03394	2.63708	3.97128	5.91123	6.15405	3.97128	3.23238	2.77807	3.23238	4.69974	2.8799	2.77807
[truncated: 334 more columns]
